# Supplementary material for: Incorporating functional priors improves polygenic prediction accuracy in UK Biobank and 23andMe data sets
Source: Nat Commun. 2021 Oct 18;12:6052. doi: 10.1038/s41467-021-25171-9 (PMC8523709; doi:10.1038/s41467-021-25171-9)
Supplement: Supplementary file 4 — Source Data [file 41467_2021_25171_MOESM4_ESM.zip]

Archive with 20 entries (17 files):
- data source files/
- data source files/.DS_Store
- __MACOSX/
- __MACOSX/data source files/
- __MACOSX/data source files/._.DS_Store
- data source files/Description of Supplementary Files.docx
- __MACOSX/data source files/._Description of Supplementary Files.docx
- data source files/Supplementary data 1.xlsx
- __MACOSX/data source files/._Supplementary data 1.xlsx
- data source files/Supplementary data 2.xlsx
- __MACOSX/data source files/._Supplementary data 2.xlsx
- data source files/Supplementary data 3.xlsx
- __MACOSX/data source files/._Supplementary data 3.xlsx
- data source files/Supplementary data 4.xlsx
- __MACOSX/data source files/._Supplementary data 4.xlsx
- data source files/Supplementary data 5.xlsx
- __MACOSX/data source files/._Supplementary data 5.xlsx
- data source files/Supplementary data 6.xlsx
- __MACOSX/data source files/._Supplementary data 6.xlsx
- __MACOSX/._data source files
