# Supplementary material for: Incorporating functional priors improves polygenic prediction accuracy in UK Biobank and 23andMe data sets
Source: Nat Commun. 2021 Oct 18;12:6052. doi: 10.1038/s41467-021-25171-9 (PMC8523709; doi:10.1038/s41467-021-25171-9)
Supplement: Supplementary file 4 — Source Data [file 41467_2021_25171_MOESM4_ESM.zip › data source files/Supplementary data 1.xlsx]

## Sheet: Sheet1
Supplementary data 1. Accuracy of 6 polygenic prediction methods in simulations using UK Biobank genotypes. It includes raw data underlying Figure 1. We report results for P+T, LDpred, P+T-funct-LASSO, AnnoPred, LDpred-funct-inf and LDpred-funct in chromosome 1 simulations with 2,000 causal variants (sparse architecture) and 5,000 causal variants (polygenic architecture). Results are averaged acr…
		Training samples size (n=10000)		Training samples size (n=20000)		Training samples size (n=50000)
Causal variants	Model	Average R2 (se)	Difference vs. Ldpred	Average R2 (se)	Difference vs. Ldpred	Average R2 (se)	Difference vs. Ldpred
2000	P+T	0.1658 ( 0.0022)	-0.0352 (0.0036)	0.2215 ( 0.0026)	-0.0294 (0.0035)	0.2683 ( 0.0029)	-0.0254 (0.0036)
	LDpred	0.2004 ( 0.0028)	0	0.2498 ( 0.0023)	0	0.2921 ( 0.0015)	0
	P+T-funct-LASSO	0.1869 ( 0.0026)	-0.0146 (0.0039)	0.2383 ( 0.0028)	-0.0129 (0.0036)	0.2817 ( 0.0031)	-0.0121 (0.0037)
	AnnoPred	0.2078 ( 0.0018 )	0.0074 (0.0025)	0.2549 ( 0.0028 )	0.0091 (0.0019)	0.2964 ( 0.0016 )	0.0045 (5e-04)
	LDpred-funct-inf	0.1900 ( 0.0015)	-0.0104 (0.0025)	0.2458 ( 0.0015)	-0.004 (0.0019)	0.3057 ( 0.0016)	0.0137 (5e-04)
	LDpred-funct	0.2023 ( 0.0016)	0.0019 (0.0026)	0.2576 ( 0.0016)	0.0078 (0.0019)	0.3134 ( 0.0017)	0.0213 (7e-04)
5000	P+T	0.1352 ( 0.0016)	-0.048 (0.0024)	0.1909 ( 0.002)	-0.0488 (0.0026)	0.2472 ( 0.0024)	-0.0466 (0.0031)
	LDpred	0.1826 ( 0.0017)	0	0.2388 ( 0.0013)	0	0.2924 ( 0.0013)	0
	P+T-funct-LASSO	0.1550 ( 0.0018)	-0.0283 (0.0026)	0.2098 ( 0.0021)	-0.03 (0.0028)	0.2610 ( 0.0026)	-0.0329 (0.0033)
	AnnoPred	0.1931 ( 0.0013 )	0.0103 (0.0012)	0.2429 ( 0.0021 )	0.0085 (8e-04)	0.2970 ( 0.0014 )	0.0046 (5e-04)
	LDpred-funct-inf	0.1872 ( 0.0012)	0.0044 (0.0013)	0.2430 ( 0.0013)	0.0041 (7e-04)	0.3063 ( 0.0014)	0.0139 (4e-04)
	LDpred-funct	0.1895 ( 0.0012)	0.0067 (0.0013)	0.2458 ( 0.0013)	0.007 (7e-04)	0.3081 ( 0.0014)	0.0157 (5e-04)
