# Supplementary material for: Incorporating functional priors improves polygenic prediction accuracy in UK Biobank and 23andMe data sets
Source: Nat Commun. 2021 Oct 18;12:6052. doi: 10.1038/s41467-021-25171-9 (PMC8523709; doi:10.1038/s41467-021-25171-9)
Supplement: Supplementary file 4 — Source Data [file 41467_2021_25171_MOESM4_ESM.zip › data source files/Supplementary data 2.xlsx]

## Sheet: Data_source_quantitative_traits
Supplementary data 2. Accuracy of 7 polygenic prediction methods across 14 UK Biobank quantitative traits. It includes raw data underlying Figure 2. We report results for P+T, LDpred, SBayesR, P+T-funct-LASSO, AnnoPred, LDpred-funct-inf and LDpred-funct. Dashed lines denote estimates of SNP-heritability (H2g). We report average R2 obtained from 200 jackknife blocks, as well as the invidiual point…
					R2 for each jacknife block (points shown in plot)
	trait	model	H2g	Average R2	R2_blocks.1	R2_blocks.2	R2_blocks.3	R2_blocks.4	R2_blocks.5	R2_blocks.6	R2_blocks.7	R2_blocks.8	R2_blocks.9	R2_blocks.10	R2_blocks.11	R2_blocks.12	R2_blocks.13	R2_blocks.14	R2_blocks.15	R2_blocks.16	R2_blocks.17	R2_blocks.18	R2_blocks.19	R2_blocks.20	R2_blocks.21	R2_blocks.22	R2_blocks.23	R2_blocks.24	R2_blocks.25	R2_blocks.26	R2_blocks.27	R2_blocks.28	R2_blocks.29	R2_blocks.30	R2_blocks.31	R2_blocks.32	R2_blocks.33	R2_blocks.34	R2_blocks.35	R2_blocks.36	R2_blocks.37	R2_blocks.38	R2_blocks.39	R2_blocks.40	R2_blocks.41	R2_blocks.42	R2_blocks.43	R2_blocks.44	R2_blocks.45
	Age at menarche	AnnoPred	0.267	0.1195	0.1169	0.1186	0.1194	0.1191	0.1197	0.1193	0.1189	0.1185	0.1191	0.1191	0.1192	0.1188	0.1188	0.1186	0.1193	0.1195	0.1195	0.1191	0.1182	0.1188	0.1189	0.1189	0.1192	0.119	0.1192	0.1197	0.1186	0.1179	0.1186	0.1187	0.1188	0.1188	0.1192	0.1194	0.1193	0.119	0.1193	0.1191	0.1192	0.1194	0.1192	0.119	0.1189	0.1191	0.1189
	Age at menarche	LDpred	0.267	0.1066	0.1039	0.1057	0.1062	0.1047	0.1061	0.1065	0.1066	0.1054	0.1064	0.1066	0.1056	0.1053	0.1062	0.1059	0.1052	0.1066	0.1058	0.1065	0.1065	0.1051	0.1056	0.1057	0.1042	0.1057	0.1064	0.1062	0.1069	0.1063	0.106	0.1057	0.1063	0.1063	0.1063	0.1061	0.1061	0.1058	0.1065	0.1067	0.1066	0.1065	0.1055	0.1058	0.1059	0.1061	0.1063
	Age at menarche	LDpred-funct	0.267	0.1136	0.1111	0.1127	0.1135	0.1131	0.1137	0.1134	0.113	0.1126	0.1131	0.1132	0.1134	0.1129	0.1131	0.1127	0.1134	0.1136	0.1136	0.1131	0.1124	0.113	0.113	0.113	0.1132	0.113	0.1134	0.1135	0.1128	0.112	0.1127	0.1129	0.113	0.113	0.1133	0.1136	0.1134	0.1131	0.1132	0.1132	0.1133	0.1133	0.1135	0.1131	0.1131	0.1133	0.113
	Age at menarche	LDpred-funct-inf	0.267	0.1135	0.1119	0.1126	0.1129	0.1128	0.1128	0.1132	0.1134	0.1132	0.1133	0.1133	0.1129	0.113	0.1132	0.113	0.1128	0.1133	0.1131	0.113	0.113	0.1131	0.1132	0.1129	0.1134	0.1124	0.1131	0.1131	0.1134	0.1133	0.1118	0.1132	0.1134	0.1138	0.1133	0.1133	0.112	0.113	0.1125	0.1126	0.1124	0.1132	0.1127	0.1129	0.1127	0.1124	0.1135
	Age at menarche	P+T	0.267	0.0827	0.076	0.0763	0.0762	0.0764	0.0764	0.0764	0.0764	0.0762	0.0762	0.0763	0.0763	0.0764	0.0761	0.0763	0.0761	0.0764	0.0763	0.0763	0.0762	0.0763	0.0763	0.0762	0.0761	0.0764	0.0764	0.0764	0.0762	0.0763	0.0763	0.0763	0.0762	0.0762	0.0763	0.0763	0.0764	0.0763	0.0762	0.0764	0.0763	0.0763	0.0764	0.0763	0.0763	0.0762	0.0763
	Age at menarche	P+T-funct-LASSO	0.267	0.0967	0.0921	0.0921	0.0917	0.0923	0.0922	0.0917	0.092	0.0913	0.0918	0.0922	0.0917	0.0918	0.092	0.0922	0.0922	0.0922	0.0922	0.0921	0.0914	0.0914	0.0918	0.0908	0.0922	0.092	0.0908	0.0911	0.092	0.0903	0.0908	0.0917	0.0923	0.0908	0.0918	0.0922	0.0952	0.0969	0.0914	0.0923	0.0916	0.0911	0.0915	0.0923	0.0918	0.0909	0.0922
	Age at menarche	SbayesR	0.267	0.1084	0.1069	0.1084	0.1089	0.1088	0.1091	0.1089	0.1085	0.1083	0.1091	0.1087	0.1089	0.1087	0.1085	0.1082	0.109	0.1091	0.1088	0.1088	0.1079	0.1084	0.1083	0.1087	0.1088	0.1088	0.1086	0.1092	0.1082	0.1076	0.1083	0.1085	0.1082	0.1084	0.1088	0.1091	0.1089	0.1088	0.1089	0.1085	0.1087	0.109	0.1089	0.1086	0.1086	0.1088	0.1086
	Blood pressure	AnnoPred	0.273	0.1325	0.1316	0.1312	0.1305	0.1324	0.1312	0.1321	0.1313	0.1311	0.1306	0.1319	0.1316	0.1313	0.1319	0.1317	0.132	0.132	0.1323	0.132	0.1315	0.1324	0.1321	0.1319	0.1325	0.1309	0.1325	0.1323	0.1318	0.1313	0.1322	0.132	0.1321	0.1319	0.132	0.1322	0.1321	0.132	0.1315	0.1324	0.132	0.1325	0.1324	0.1325	0.1318	0.1319	0.1322
	Blood pressure	LDpred	0.273	0.1145	0.1144	0.1137	0.114	0.1138	0.1141	0.1119	0.1136	0.1133	0.1126	0.1147	0.1133	0.1141	0.1134	0.1134	0.1131	0.114	0.1136	0.1132	0.1139	0.114	0.1142	0.1142	0.1142	0.1141	0.1137	0.1144	0.1142	0.1142	0.1147	0.1128	0.1145	0.1144	0.1141	0.1134	0.114	0.1141	0.1144	0.114	0.1142	0.1143	0.1144	0.114	0.1136	0.1145	0.114
	Blood pressure	LDpred-funct	0.273	0.1274	0.1273	0.1269	0.1265	0.1263	0.1266	0.1269	0.1256	0.1269	0.1271	0.1264	0.126	0.1266	0.1221	0.1258	0.1265	0.1274	0.1268	0.1271	0.1267	0.1265	0.1274	0.1249	0.1268	0.127	0.1237	0.1274	0.1267	0.1265	0.1264	0.1254	0.1277	0.1262	0.127	0.126	0.1262	0.1256	0.127	0.1264	0.1262	0.1268	0.1266	0.1269	0.1271	0.1271	0.1269
	Blood pressure	LDpred-funct-inf	0.273	0.1244	0.1234	0.1233	0.1226	0.1247	0.1232	0.124	0.1231	0.1233	0.1227	0.1239	0.1235	0.1232	0.1238	0.1238	0.124	0.1241	0.1242	0.1239	0.1235	0.1245	0.1241	0.124	0.1243	0.1227	0.1246	0.1244	0.1238	0.1233	0.1239	0.124	0.1241	0.1239	0.1241	0.1242	0.124	0.124	0.1237	0.1245	0.124	0.1245	0.1245	0.1244	0.1238	0.1239	0.1242
	Blood pressure	P+T	0.273	0.0964	0.099	0.099	0.0989	0.0992	0.0991	0.0992	0.0991	0.0989	0.0988	0.0989	0.0991	0.0991	0.099	0.0991	0.0988	0.0991	0.0992	0.0992	0.0992	0.0992	0.0991	0.0991	0.0991	0.0991	0.099	0.0991	0.0991	0.0991	0.0992	0.0992	0.0991	0.0991	0.0991	0.0991	0.0991	0.0992	0.099	0.0993	0.0992	0.0992	0.0992	0.0991	0.0992	0.0991	0.0992
	Blood pressure	P+T-funct-LASSO	0.273	0.1085	0.1087	0.1084	0.1084	0.1083	0.1085	0.1079	0.1092	0.1091	0.1088	0.1088	0.1083	0.1081	0.1087	0.1085	0.1089	0.1083	0.1075	0.109	0.1083	0.1091	0.1088	0.1091	0.1089	0.1088	0.1089	0.1083	0.1073	0.1085	0.1091	0.108	0.109	0.1077	0.1084	0.1094	0.1091	0.1084	0.1084	0.1087	0.1086	0.1084	0.1085	0.1076	0.1089	0.1088	0.1082
	Blood pressure	SbayesR	0.273	0.1256	0.1251	0.1242	0.1232	0.1257	0.1244	0.1254	0.1245	0.1244	0.1247	0.1251	0.125	0.1247	0.1252	0.1252	0.1251	0.1253	0.1256	0.1252	0.1247	0.1257	0.1253	0.1251	0.1258	0.124	0.1258	0.1256	0.1255	0.1247	0.1255	0.1253	0.1255	0.1251	0.1254	0.1256	0.1253	0.1251	0.1248	0.1256	0.1254	0.1258	0.1258	0.1256	0.125	0.1253	0.1255
	Body mass index	AnnoPred	0.309	0.1417	0.1405	0.1405	0.1408	0.1404	0.1415	0.141	0.1396	0.1408	0.1413	0.1415	0.1412	0.1413	0.1396	0.1403	0.1412	0.1416	0.141	0.1409	0.1413	0.1401	0.1414	0.141	0.1414	0.1415	0.1406	0.141	0.1416	0.1413	0.1403	0.1411	0.1397	0.1413	0.1405	0.1396	0.1412	0.1406	0.1407	0.1414	0.1411	0.1415	0.1405	0.1412	0.1414	0.1403	0.1412
	Body mass index	LDpred	0.309	0.1238	0.1239	0.1233	0.1237	0.1234	0.1224	0.1237	0.123	0.1241	0.1218	0.1229	0.1194	0.1228	0.1234	0.1233	0.1232	0.1236	0.1226	0.1227	0.1235	0.1226	0.1227	0.123	0.1229	0.1226	0.1235	0.1241	0.1233	0.1236	0.1237	0.1237	0.1228	0.1226	0.1221	0.1234	0.1241	0.1233	0.1235	0.1236	0.1232	0.1237	0.1242	0.1228	0.1237	0.1226	0.1227
	Body mass index	LDpred-funct	0.309	0.1317	0.1313	0.1314	0.1315	0.1316	0.1304	0.1312	0.1308	0.1314	0.1319	0.1312	0.1312	0.1314	0.131	0.1314	0.1318	0.1307	0.1315	0.1306	0.1306	0.1309	0.1307	0.1305	0.1316	0.131	0.1304	0.1311	0.1313	0.1315	0.1311	0.1314	0.1297	0.1306	0.1311	0.1316	0.1315	0.1312	0.1311	0.1307	0.1312	0.1303	0.1312	0.1312	0.1315	0.1315	0.131
	Body mass index	LDpred-funct-inf	0.309	0.1289	0.1288	0.1283	0.1272	0.1287	0.1287	0.1277	0.128	0.128	0.1277	0.1288	0.1281	0.1276	0.1282	0.1286	0.1287	0.1283	0.1286	0.1271	0.1278	0.1284	0.1288	0.1289	0.1285	0.1283	0.128	0.1286	0.1276	0.1284	0.1285	0.1286	0.1286	0.1282	0.1283	0.129	0.1283	0.1278	0.1284	0.1273	0.1287	0.1279	0.1273	0.1285	0.128	0.128	0.1288
	Body mass index	P+T	0.309	0.1012	0.1014	0.1015	0.1013	0.1015	0.1014	0.1011	0.1011	0.1015	0.1015	0.1015	0.1014	0.1011	0.1015	0.1014	0.1011	0.1013	0.1012	0.1014	0.1015	0.1014	0.1015	0.1015	0.1012	0.1013	0.1014	0.1013	0.1011	0.1013	0.1013	0.1013	0.1014	0.1009	0.1014	0.1014	0.1012	0.1015	0.1014	0.1015	0.1014	0.1014	0.1014	0.1015	0.1015	0.1014	0.1013
	Body mass index	P+T-funct-LASSO	0.309	0.1124	0.1115	0.1127	0.1123	0.1118	0.1119	0.1121	0.1103	0.1122	0.1125	0.112	0.1117	0.112	0.1123	0.1131	0.1118	0.1122	0.1124	0.1124	0.1124	0.1091	0.1121	0.1122	0.1128	0.1123	0.1115	0.1122	0.1123	0.1123	0.1122	0.1114	0.112	0.1118	0.1118	0.1127	0.1126	0.1119	0.1126	0.1125	0.1124	0.1113	0.1123	0.1121	0.1126	0.1113	0.1122
	Body mass index	SbayesR	0.309	0.1348	0.1333	0.1323	0.1328	0.1328	0.1336	0.1331	0.132	0.1332	0.1338	0.1335	0.134	0.1333	0.1322	0.1326	0.1336	0.1337	0.1334	0.1332	0.1328	0.1333	0.1333	0.1321	0.1337	0.1332	0.1335	0.1337	0.1328	0.1333	0.1338	0.1334	0.1328	0.1332	0.1314	0.1334	0.1327	0.1325	0.1333	0.1325	0.1329	0.1336	0.1334	0.1339	0.1327	0.1332	0.1336
	Bone mineral density	AnnoPred	0.398	0.2281	0.2267	0.2232	0.2277	0.2272	0.2263	0.2282	0.2276	0.2264	0.2267	0.227	0.2279	0.2271	0.2271	0.2264	0.2259	0.228	0.2278	0.2276	0.2277	0.2254	0.2226	0.2268	0.228	0.2278	0.2236	0.228	0.2276	0.2273	0.2275	0.2257	0.2273	0.2274	0.2271	0.2277	0.2272	0.227	0.2264	0.2268	0.2276	0.2278	0.228	0.2281	0.2284	0.2281	0.2268
	Bone mineral density	LDpred	0.398	0.2096	0.209	0.2091	0.2084	0.2089	0.2084	0.209	0.2091	0.2088	0.2065	0.207	0.2087	0.209	0.209	0.2093	0.2087	0.2099	0.2052	0.2097	0.2096	0.2092	0.2093	0.2122	0.2084	0.2092	0.2076	0.2088	0.2092	0.2092	0.2094	0.207	0.2093	0.2086	0.2074	0.2062	0.2087	0.2067	0.2076	0.2071	0.2087	0.2094	0.2082	0.2085	0.2067	0.2094	0.2076
	Bone mineral density	LDpred-funct	0.398	0.2227	0.2223	0.2218	0.22	0.2191	0.2215	0.2199	0.2205	0.2201	0.2218	0.2217	0.2223	0.2217	0.2221	0.2207	0.2218	0.2205	0.2218	0.2224	0.2223	0.2187	0.2224	0.2214	0.2225	0.2214	0.2189	0.2212	0.2181	0.2223	0.2215	0.221	0.2228	0.2223	0.221	0.2212	0.2217	0.2224	0.2214	0.2217	0.2211	0.2203	0.2225	0.2221	0.2222	0.2223	0.2199
	Bone mineral density	LDpred-funct-inf	0.398	0.2107	0.2091	0.21	0.2103	0.2094	0.2061	0.2103	0.2094	0.2092	0.2108	0.2103	0.2092	0.2093	0.2097	0.2106	0.2097	0.2097	0.2092	0.2091	0.2106	0.2103	0.2101	0.2103	0.208	0.2056	0.2095	0.2107	0.2106	0.2071	0.2108	0.2103	0.2098	0.2099	0.2087	0.21	0.21	0.2098	0.2103	0.211	0.2095	0.2104	0.2106	0.2106	0.21	0.2107	0.2078
	Bone mineral density	P+T	0.398	0.1906	0.1847	0.185	0.1849	0.1847	0.1847	0.185	0.1849	0.1851	0.185	0.185	0.1849	0.1841	0.185	0.1849	0.1849	0.1848	0.1841	0.1848	0.185	0.1851	0.1849	0.1849	0.185	0.1849	0.1849	0.1849	0.1847	0.185	0.185	0.1851	0.185	0.1849	0.1847	0.1855	0.185	0.1849	0.1851	0.1851	0.1851	0.1852	0.1851	0.1851	0.1851	0.1849	0.185
	Bone mineral density	P+T-funct-LASSO	0.398	0.2024	0.1961	0.1963	0.1965	0.1955	0.196	0.1919	0.1954	0.1918	0.1958	0.1957	0.1949	0.1966	0.1962	0.1953	0.1952	0.1965	0.1954	0.1966	0.1954	0.1952	0.1961	0.1943	0.1963	0.196	0.1961	0.1944	0.1907	0.1952	0.1963	0.1968	0.1921	0.1966	0.1961	0.1957	0.1957	0.1958	0.1951	0.1961	0.1955	0.1964	0.1964	0.1959	0.1953	0.1964	0.1964
	Bone mineral density	SbayesR	0.398	0.2176	0.2137	0.2101	0.2145	0.2144	0.2128	0.215	0.2143	0.2134	0.2137	0.2135	0.2148	0.2136	0.2146	0.2134	0.2124	0.2148	0.2147	0.2145	0.2143	0.214	0.2114	0.2146	0.214	0.214	0.2141	0.2125	0.2142	0.2144	0.2138	0.2146	0.214	0.2138	0.2129	0.2148	0.2146	0.2147	0.2147	0.2149	0.215	0.2148	0.2135	0.2148	0.2146	0.2148	0.212
	Eosinophil count	AnnoPred	0.286	0.1458	0.1444	0.1436	0.144	0.1454	0.1454	0.1453	0.1457	0.1451	0.1443	0.1454	0.1452	0.1444	0.1454	0.1453	0.1454	0.1444	0.144	0.1457	0.1452	0.1454	0.1452	0.145	0.1457	0.1457	0.1459	0.146	0.1459	0.1452	0.1452	0.1457	0.1445	0.1458	0.1454	0.1456	0.1451	0.1456	0.1451	0.1458	0.1458	0.1457	0.1459	0.1455	0.1445	0.145	0.1457
	Eosinophil count	LDpred	0.286	0.1302	0.1279	0.1299	0.13	0.1302	0.129	0.128	0.1286	0.1299	0.13	0.1296	0.1302	0.1296	0.1288	0.1299	0.1296	0.129	0.1298	0.1298	0.1297	0.1288	0.1287	0.1302	0.1296	0.1298	0.1296	0.1296	0.1301	0.1301	0.1304	0.1306	0.1305	0.1296	0.1298	0.1291	0.1301	0.1297	0.13	0.1296	0.13	0.1297	0.1302	0.1302	0.1302	0.1305	0.1301
	Eosinophil count	LDpred-funct	0.286	0.1496	0.1493	0.1489	0.1495	0.1484	0.1491	0.1496	0.1497	0.1477	0.1497	0.1465	0.1497	0.1498	0.1455	0.1493	0.1495	0.1487	0.1494	0.1462	0.1493	0.1497	0.1487	0.1485	0.1478	0.148	0.1495	0.1494	0.1494	0.1496	0.1491	0.1479	0.1493	0.1492	0.1483	0.1493	0.149	0.1495	0.1484	0.1481	0.1496	0.1492	0.1493	0.149	0.1489	0.1495	0.1497
	Eosinophil count	LDpred-funct-inf	0.286	0.1394	0.138	0.1387	0.1387	0.1393	0.1388	0.1395	0.1394	0.1394	0.1396	0.1392	0.1393	0.138	0.139	0.1372	0.1392	0.1395	0.1394	0.1389	0.139	0.1391	0.1391	0.1391	0.1392	0.1387	0.1389	0.1392	0.1393	0.1395	0.1394	0.1352	0.1392	0.1393	0.1392	0.1388	0.1384	0.1394	0.1393	0.1393	0.1361	0.1388	0.1389	0.1383	0.1387	0.139	0.1329
	Eosinophil count	P+T	0.286	0.119	0.1224	0.122	0.122	0.1221	0.1224	0.1224	0.1224	0.1223	0.1223	0.1223	0.1224	0.1219	0.1224	0.1225	0.122	0.1219	0.1224	0.1223	0.1223	0.1224	0.1221	0.1224	0.1224	0.1224	0.1223	0.1224	0.1224	0.1222	0.1224	0.1224	0.122	0.1224	0.1223	0.1224	0.1224	0.1223	0.1227	0.1224	0.1224	0.1224	0.1224	0.1225	0.1223	0.1224	0.1224
	Eosinophil count	P+T-funct-LASSO	0.286	0.1299	0.132	0.1318	0.132	0.1321	0.1319	0.1303	0.1317	0.1313	0.1321	0.1313	0.1308	0.1309	0.1315	0.1319	0.1319	0.1321	0.1319	0.1316	0.131	0.1318	0.132	0.1305	0.132	0.1317	0.1301	0.1312	0.132	0.1316	0.1317	0.132	0.131	0.132	0.1321	0.1321	0.1319	0.1321	0.132	0.1316	0.1319	0.132	0.1315	0.1322	0.1319	0.132	0.1317
	Eosinophil count	SbayesR	0.286	0.1399	0.1366	0.1361	0.1372	0.1377	0.1378	0.1379	0.1382	0.1376	0.1373	0.1379	0.1377	0.137	0.1381	0.1376	0.1383	0.1365	0.1366	0.1382	0.1376	0.1377	0.1375	0.1376	0.1382	0.1381	0.1383	0.1384	0.1383	0.1378	0.1379	0.138	0.1372	0.1383	0.1382	0.138	0.138	0.1378	0.138	0.138	0.1383	0.1383	0.1383	0.1381	0.1369	0.1375	0.1381
	FEV1 FVC ratio	AnnoPred	0.313	0.1113	0.1099	0.1107	0.1103	0.1109	0.1098	0.1114	0.1105	0.1108	0.111	0.1097	0.111	0.1106	0.1101	0.1107	0.1112	0.1114	0.1099	0.1109	0.1114	0.1107	0.1096	0.1105	0.1109	0.1108	0.1102	0.1102	0.1109	0.1109	0.1107	0.1112	0.1103	0.1096	0.1112	0.1103	0.1113	0.1108	0.1105	0.1099	0.1111	0.1106	0.1106	0.1098	0.111	0.1119	0.1106
	FEV1 FVC ratio	LDpred	0.313	0.1078	0.1067	0.1075	0.1065	0.1078	0.1076	0.1071	0.1073	0.1074	0.1072	0.1067	0.1068	0.1077	0.1074	0.1056	0.1071	0.1073	0.107	0.1059	0.1076	0.1075	0.1082	0.1057	0.1074	0.1067	0.1073	0.1073	0.1075	0.1071	0.1069	0.1075	0.1077	0.1074	0.108	0.1076	0.1075	0.1071	0.1074	0.1072	0.1071	0.1074	0.1072	0.1062	0.1077	0.108	0.1076
	FEV1 FVC ratio	LDpred-funct	0.313	0.1078	0.1068	0.1075	0.1072	0.1075	0.1068	0.1082	0.1072	0.1075	0.1078	0.1065	0.108	0.1074	0.1069	0.1076	0.108	0.1082	0.1068	0.1076	0.108	0.1075	0.1064	0.1075	0.1079	0.1076	0.1074	0.1077	0.1066	0.1077	0.1068	0.1071	0.1072	0.1077	0.1076	0.1076	0.1081	0.1073	0.1062	0.1083	0.1069	0.1081	0.1076	0.1072	0.1067	0.1078	0.1075
	FEV1 FVC ratio	LDpred-funct-inf	0.313	0.1054	0.1048	0.1054	0.1039	0.1051	0.1055	0.1039	0.1054	0.1053	0.1042	0.1053	0.105	0.1047	0.1042	0.1049	0.1045	0.105	0.104	0.1055	0.1047	0.1048	0.1051	0.1038	0.1054	0.1048	0.1043	0.1048	0.1054	0.1056	0.1044	0.1051	0.1055	0.1049	0.1041	0.1047	0.1053	0.1051	0.1049	0.1051	0.1039	0.105	0.1041	0.1044	0.1045	0.1049	0.1051
	FEV1 FVC ratio	P+T	0.313	0.0716	0.0726	0.0725	0.0726	0.0728	0.0727	0.0727	0.0725	0.0727	0.0726	0.0727	0.0725	0.0725	0.0726	0.0727	0.0727	0.0727	0.0727	0.0726	0.0726	0.0727	0.0724	0.0726	0.0726	0.0725	0.0727	0.0726	0.0727	0.0725	0.0727	0.0727	0.0727	0.0726	0.0726	0.0726	0.0727	0.0726	0.0726	0.0728	0.0727	0.0727	0.0725	0.0726	0.0727	0.0727	0.0726
	FEV1 FVC ratio	P+T-funct-LASSO	0.313	0.0873	0.0885	0.0878	0.0876	0.0884	0.0878	0.0882	0.0875	0.0875	0.0884	0.0881	0.0887	0.0889	0.0881	0.0875	0.0883	0.088	0.0871	0.0874	0.0878	0.0881	0.0879	0.0882	0.0877	0.0887	0.0882	0.088	0.0867	0.088	0.088	0.0875	0.088	0.0882	0.0881	0.0884	0.0884	0.0885	0.0883	0.0874	0.0882	0.0883	0.0884	0.0882	0.088	0.0883	0.0878
	FEV1 FVC ratio	SbayesR	0.313	0.1057	0.1016	0.1021	0.1026	0.1025	0.1011	0.1032	0.1024	0.1024	0.1025	0.1014	0.1026	0.1023	0.102	0.1024	0.1026	0.1029	0.1022	0.1024	0.103	0.1024	0.1013	0.1022	0.1026	0.1027	0.1025	0.1028	0.1009	0.1023	0.1022	0.1015	0.1021	0.1027	0.1027	0.1024	0.1027	0.1018	0.1013	0.1026	0.1022	0.1029	0.1025	0.102	0.1015	0.1027	0.1021
	Forced vital capacity	AnnoPred	0.274	0.1391	0.1374	0.1382	0.1385	0.1389	0.1381	0.139	0.1376	0.1392	0.1374	0.1386	0.139	0.1379	0.1385	0.1385	0.1387	0.1392	0.1385	0.1391	0.1381	0.1385	0.139	0.1382	0.1388	0.1337	0.1391	0.1392	0.1384	0.1389	0.139	0.1381	0.1375	0.1387	0.1368	0.1382	0.1378	0.1387	0.1381	0.139	0.1385	0.139	0.1385	0.1376	0.1355	0.139	0.1392
	Forced vital capacity	LDpred	0.274	0.1259	0.1247	0.1258	0.1258	0.1255	0.1253	0.1259	0.125	0.1213	0.1254	0.1244	0.125	0.1253	0.1258	0.125	0.1259	0.1246	0.126	0.1244	0.1253	0.1258	0.1248	0.1254	0.1253	0.1256	0.1259	0.1253	0.126	0.1249	0.1253	0.1257	0.1251	0.1257	0.1205	0.1259	0.1261	0.1253	0.1256	0.1257	0.1249	0.1245	0.1255	0.1238	0.1247	0.1247	0.1255
	Forced vital capacity	LDpred-funct	0.274	0.141	0.1406	0.1405	0.1389	0.1401	0.1413	0.1396	0.139	0.1386	0.1412	0.1402	0.1401	0.1399	0.1404	0.138	0.1408	0.14	0.1409	0.1393	0.1401	0.1404	0.1409	0.14	0.141	0.1395	0.1412	0.1395	0.1407	0.1409	0.1398	0.1406	0.1405	0.1406	0.1411	0.1405	0.141	0.1399	0.1404	0.1409	0.1402	0.1391	0.1356	0.1409	0.1409	0.1405	0.1407
	Forced vital capacity	LDpred-funct-inf	0.274	0.1342	0.1341	0.1331	0.1338	0.1331	0.1337	0.1343	0.1336	0.1293	0.1341	0.1336	0.1342	0.1336	0.134	0.1334	0.1322	0.1335	0.1338	0.1342	0.1341	0.1332	0.1341	0.1336	0.1328	0.1333	0.1336	0.1341	0.1332	0.1343	0.1326	0.1344	0.1326	0.1339	0.134	0.1331	0.1327	0.1339	0.1322	0.1337	0.1332	0.1341	0.1338	0.1327	0.1309	0.1341	0.1345
	Forced vital capacity	P+T	0.274	0.1109	0.1126	0.1131	0.1134	0.1133	0.1131	0.1133	0.1132	0.1131	0.1132	0.1131	0.1133	0.1133	0.1128	0.1134	0.1133	0.1133	0.1131	0.1132	0.1131	0.113	0.1133	0.1132	0.1133	0.1133	0.1131	0.1133	0.1133	0.1134	0.1133	0.1133	0.1132	0.113	0.1131	0.1133	0.1129	0.1131	0.1132	0.1134	0.1135	0.1133	0.1134	0.1134	0.1133	0.113	0.1133
	Forced vital capacity	P+T-funct-LASSO	0.274	0.1169	0.1203	0.1203	0.1203	0.1196	0.1205	0.1206	0.1198	0.12	0.1204	0.1197	0.1201	0.1204	0.1191	0.1206	0.1201	0.1204	0.1198	0.1192	0.1201	0.12	0.1202	0.1197	0.1206	0.1205	0.1206	0.1204	0.1207	0.1201	0.1205	0.1204	0.1208	0.1202	0.1192	0.12	0.1176	0.1205	0.1204	0.1206	0.1202	0.1202	0.1201	0.12	0.1192	0.1178	0.1206
	Forced vital capacity	SbayesR	0.274	0.1288	0.1269	0.1279	0.1281	0.1284	0.1277	0.1283	0.1273	0.1285	0.127	0.128	0.1285	0.1273	0.1283	0.128	0.1284	0.1286	0.1279	0.1286	0.1275	0.1282	0.1284	0.1277	0.1284	0.1227	0.1286	0.1286	0.128	0.1284	0.1287	0.1277	0.1291	0.128	0.126	0.127	0.1275	0.128	0.1276	0.1283	0.1281	0.1284	0.128	0.1273	0.1243	0.1285	0.1287
	Hair color	AnnoPred	0.446	0.2616	0.2606	0.2602	0.2617	0.2619	0.2614	0.2616	0.2615	0.2618	0.2608	0.2614	0.262	0.261	0.2607	0.2617	0.2616	0.2616	0.2615	0.2617	0.261	0.2606	0.2616	0.2611	0.2618	0.2621	0.2613	0.2616	0.2617	0.2616	0.2616	0.2615	0.2617	0.2596	0.2615	0.2616	0.2618	0.2615	0.2619	0.262	0.261	0.2614	0.2618	0.2611	0.2611	0.2609	0.2612
	Hair color	LDpred	0.446	0.2507	0.251	0.2504	0.2508	0.2508	0.2505	0.2509	0.2508	0.2487	0.2502	0.2509	0.25	0.2495	0.2507	0.2509	0.2505	0.2509	0.2506	0.2507	0.2501	0.2505	0.251	0.2501	0.2499	0.2506	0.2508	0.2508	0.2507	0.2508	0.2501	0.2498	0.2508	0.2501	0.251	0.2512	0.2504	0.2508	0.2509	0.2507	0.2506	0.2506	0.2509	0.2474	0.2505	0.2508	0.251
	Hair color	LDpred-funct	0.446	0.3258	0.3259	0.326	0.3256	0.3256	0.3258	0.326	0.326	0.3258	0.3161	0.3254	0.3256	0.3256	0.3257	0.325	0.3254	0.3251	0.3259	0.326	0.3258	0.3259	0.3258	0.326	0.3251	0.3258	0.3259	0.3252	0.3253	0.3258	0.3256	0.3258	0.3256	0.3258	0.3252	0.3253	0.3257	0.3254	0.3258	0.3259	0.3255	0.3262	0.3258	0.3259	0.3257	0.3256	0.3259
	Hair color	LDpred-funct-inf	0.446	0.2638	0.264	0.2637	0.2645	0.2638	0.2638	0.2404	0.2637	0.2643	0.2644	0.2633	0.2639	0.2639	0.2638	0.2637	0.2636	0.2636	0.264	0.2618	0.2637	0.2636	0.264	0.2635	0.2639	0.2638	0.2641	0.2637	0.2632	0.2639	0.2629	0.2643	0.2637	0.2639	0.2635	0.2641	0.264	0.264	0.2643	0.2628	0.2636	0.2637	0.264	0.2642	0.2637	0.2606	0.2637
	Hair color	P+T	0.446	0.2418	0.2423	0.2425	0.2426	0.2425	0.2425	0.2425	0.2425	0.2424	0.2425	0.2424	0.2425	0.2424	0.2425	0.2425	0.2425	0.2424	0.2424	0.2424	0.2423	0.2425	0.2425	0.2424	0.2424	0.2422	0.2424	0.2425	0.2424	0.2425	0.2424	0.2425	0.2425	0.2425	0.2425	0.2425	0.2424	0.2424	0.2423	0.2424	0.2425	0.2425	0.2424	0.2424	0.2424	0.2424	0.2425
	Hair color	P+T-funct-LASSO	0.446	0.2413	0.2426	0.2415	0.242	0.2422	0.2426	0.2426	0.2425	0.2425	0.2425	0.242	0.2425	0.2426	0.2425	0.2416	0.2424	0.2422	0.2426	0.2426	0.2422	0.2419	0.242	0.2423	0.2422	0.2427	0.2427	0.2424	0.2431	0.2426	0.2426	0.2424	0.2427	0.2425	0.2405	0.2425	0.2426	0.2425	0.2426	0.2425	0.2425	0.2426	0.2422	0.2425	0.2426	0.2426	0.2421
	Hair color	SbayesR	0.446	0.3241	0.325	0.3245	0.3251	0.3253	0.3254	0.3253	0.3251	0.3253	0.3248	0.3253	0.3253	0.3246	0.3249	0.3252	0.3252	0.3252	0.3252	0.3253	0.3247	0.3246	0.3253	0.325	0.3252	0.3254	0.325	0.3253	0.3253	0.3252	0.325	0.325	0.3253	0.3211	0.325	0.3253	0.3253	0.3252	0.3252	0.3253	0.3248	0.3252	0.3254	0.3249	0.325	0.3246	0.3251
	Height	AnnoPred	0.575	0.4063	0.4039	0.401	0.4038	0.4042	0.4057	0.4047	0.4057	0.4052	0.4039	0.4028	0.4037	0.4059	0.4034	0.4232	0.4054	0.4064	0.4052	0.404	0.4029	0.404	0.4029	0.4042	0.4059	0.4049	0.4056	0.406	0.4054	0.4052	0.4056	0.4047	0.4037	0.4028	0.4027	0.4059	0.405	0.4054	0.4043	0.4042	0.4049	0.4063	0.405	0.4059	0.405	0.4008	0.4057
	Height	LDpred	0.575	0.382	0.3817	0.3812	0.3798	0.3841	0.3794	0.3816	0.3803	0.3782	0.3809	0.3808	0.3817	0.38	0.3801	0.3799	0.377	0.3793	0.38	0.3813	0.3804	0.3813	0.381	0.3801	0.3785	0.3793	0.3819	0.3791	0.3803	0.3812	0.3822	0.3811	0.3793	0.3788	0.3799	0.3785	0.3798	0.3819	0.3806	0.3816	0.3818	0.3809	0.3809	0.3814	0.3803	0.3792	0.3783
	Height	LDpred-funct	0.575	0.4131	0.4109	0.4085	0.4107	0.4111	0.4123	0.4115	0.4123	0.4123	0.4109	0.4099	0.4107	0.4127	0.4103	0.4105	0.4122	0.4132	0.412	0.4109	0.4103	0.411	0.4098	0.4109	0.4127	0.412	0.4123	0.4127	0.4122	0.4121	0.412	0.4112	0.4105	0.4104	0.4108	0.4125	0.4118	0.4123	0.4113	0.4104	0.4118	0.4128	0.412	0.4124	0.412	0.4078	0.4125
	Height	LDpred-funct-inf	0.575	0.4003	0.399	0.3997	0.4	0.3993	0.3994	0.3995	0.3986	0.3975	0.397	0.3975	0.3999	0.3992	0.3992	0.3983	0.3953	0.3979	0.3982	0.3997	0.3987	0.3998	0.3997	0.3981	0.3971	0.3977	0.4001	0.3975	0.3977	0.3994	0.4006	0.3995	0.398	0.3976	0.3983	0.3973	0.3982	0.3997	0.3982	0.398	0.3993	0.4001	0.3991	0.4001	0.3995	0.3949	0.3997
	Height	P+T	0.575	0.3481	0.348	0.3469	0.3481	0.3482	0.3486	0.3484	0.3488	0.3486	0.3476	0.3484	0.348	0.3485	0.3483	0.3483	0.3484	0.3486	0.3484	0.3483	0.3481	0.3481	0.3484	0.3484	0.3486	0.3484	0.3484	0.3486	0.3485	0.3484	0.3485	0.3485	0.3484	0.3478	0.3478	0.3484	0.3486	0.3483	0.3485	0.349	0.3493	0.3483	0.3486	0.3486	0.3485	0.3487	0.3476
	Height	P+T-funct-LASSO	0.575	0.3684	0.3663	0.3668	0.3669	0.3651	0.3625	0.3656	0.3651	0.3657	0.3671	0.367	0.3655	0.3677	0.3666	0.3663	0.3654	0.3658	0.3668	0.3658	0.3671	0.3643	0.3665	0.3668	0.3699	0.3702	0.3655	0.3666	0.3672	0.3672	0.3658	0.3675	0.3656	0.366	0.3664	0.3667	0.3636	0.3662	0.365	0.3648	0.3669	0.3662	0.367	0.3662	0.3634	0.3675	0.3663
	Height	SbayesR	0.575	0.382	0.3805	0.3771	0.3807	0.3812	0.382	0.381	0.3826	0.3813	0.3806	0.3796	0.3801	0.3822	0.3799	0.3804	0.3821	0.3829	0.3815	0.3802	0.3796	0.3818	0.3797	0.381	0.3824	0.3816	0.3822	0.3826	0.3819	0.3816	0.3824	0.3817	0.3798	0.3796	0.3808	0.3821	0.3819	0.3818	0.3812	0.3805	0.3815	0.3828	0.3817	0.3826	0.3816	0.378	0.3822
	Platelet count	AnnoPred	0.401	0.2333	0.231	0.2318	0.2317	0.232	0.2325	0.2332	0.233	0.2311	0.2308	0.2353	0.2333	0.2326	0.2313	0.2317	0.2328	0.2305	0.2331	0.2325	0.2301	0.2317	0.2329	0.2319	0.2331	0.2324	0.2333	0.2337	0.2329	0.2322	0.2328	0.2327	0.2326	0.2316	0.2314	0.2329	0.2315	0.2328	0.2327	0.2225	0.2328	0.2332	0.2332	0.2321	0.2318	0.2331	0.2332
	Platelet count	LDpred	0.401	0.2349	0.2278	0.2317	0.235	0.2346	0.2343	0.2342	0.2351	0.2348	0.2336	0.2343	0.2333	0.2348	0.235	0.2347	0.2309	0.2346	0.2338	0.2299	0.2347	0.2332	0.2327	0.2342	0.2338	0.2345	0.2338	0.2341	0.2335	0.2349	0.2346	0.2325	0.2327	0.2311	0.2314	0.2335	0.2344	0.2347	0.2335	0.2348	0.2343	0.2346	0.2346	0.233	0.2316	0.2352	0.2315
	Platelet count	LDpred-funct	0.401	0.2428	0.2403	0.2415	0.2413	0.2414	0.2421	0.2426	0.2425	0.2406	0.2404	0.2406	0.2426	0.243	0.2417	0.2412	0.2423	0.2401	0.2425	0.2421	0.2397	0.2414	0.2424	0.2413	0.2422	0.2422	0.2426	0.2431	0.2424	0.2418	0.2424	0.2419	0.2418	0.241	0.2412	0.2425	0.241	0.2422	0.2425	0.2309	0.2424	0.2426	0.2425	0.2416	0.2413	0.2426	0.2426
	Platelet count	LDpred-funct-inf	0.401	0.229	0.2287	0.2285	0.228	0.2267	0.2277	0.2277	0.2278	0.2283	0.229	0.2289	0.2269	0.2269	0.2271	0.2291	0.2292	0.2278	0.2275	0.2287	0.2268	0.2289	0.2283	0.2264	0.2275	0.2287	0.2276	0.2286	0.2286	0.2291	0.2283	0.2274	0.2275	0.2288	0.2272	0.2285	0.2285	0.2195	0.2286	0.2288	0.229	0.2278	0.2275	0.2288	0.229	0.2277	0.2248
	Platelet count	P+T	0.401	0.2044	0.1977	0.1976	0.197	0.1977	0.1974	0.1973	0.1974	0.1975	0.1975	0.1968	0.1968	0.1974	0.1974	0.1976	0.1968	0.1974	0.1973	0.1971	0.1975	0.1974	0.1967	0.1973	0.1975	0.1974	0.1974	0.1975	0.1974	0.1976	0.1975	0.1976	0.1975	0.1975	0.1973	0.1971	0.1972	0.1971	0.1975	0.197	0.1976	0.1976	0.1975	0.1975	0.1975	0.1976	0.1975
	Platelet count	P+T-funct-LASSO	0.401	0.2187	0.2115	0.2108	0.209	0.2111	0.2106	0.2114	0.2093	0.2111	0.211	0.2108	0.2108	0.21	0.2108	0.2111	0.2114	0.2114	0.2111	0.2112	0.2113	0.2115	0.2112	0.2106	0.2109	0.2109	0.2101	0.2001	0.2112	0.2097	0.2112	0.2114	0.2092	0.2113	0.2108	0.2091	0.2112	0.211	0.2113	0.2115	0.2116	0.2095	0.2107	0.2112	0.2109	0.2113	0.2114
	Platelet count	SbayesR	0.401	0.2338	0.2276	0.2285	0.2292	0.2289	0.2295	0.2299	0.2296	0.2278	0.2271	0.2265	0.2301	0.2295	0.228	0.2286	0.2298	0.2269	0.2299	0.2293	0.2267	0.2287	0.2297	0.2288	0.2298	0.2295	0.2298	0.2302	0.2297	0.2289	0.2297	0.2295	0.2292	0.2284	0.2282	0.2299	0.2281	0.2293	0.2296	0.2171	0.2298	0.2299	0.2298	0.2285	0.2288	0.2298	0.2298
	RBC distribution width	AnnoPred	0.307	0.1519	0.15	0.1512	0.1511	0.1512	0.1507	0.1506	0.151	0.1504	0.1503	0.1511	0.1506	0.1511	0.1516	0.1511	0.1514	0.1518	0.1492	0.1518	0.1505	0.1511	0.1503	0.1514	0.1515	0.1506	0.1517	0.151	0.1506	0.1516	0.1511	0.1507	0.1511	0.1516	0.1515	0.1515	0.1511	0.1511	0.15	0.1516	0.1516	0.1518	0.1515	0.1519	0.1506	0.1513	0.1514
	RBC distribution width	LDpred	0.307	0.1414	0.1412	0.1392	0.1407	0.1404	0.1406	0.1411	0.1414	0.1407	0.1405	0.1408	0.1403	0.1405	0.1406	0.1408	0.1408	0.1404	0.1412	0.1404	0.1414	0.1403	0.1401	0.1408	0.141	0.1409	0.1399	0.141	0.1414	0.1399	0.1408	0.1398	0.1409	0.1408	0.1408	0.1405	0.1402	0.1405	0.1402	0.14	0.1408	0.1403	0.1405	0.1412	0.1405	0.141	0.1414
	RBC distribution width	LDpred-funct	0.307	0.1481	0.1475	0.1479	0.1479	0.1462	0.1472	0.1472	0.147	0.1469	0.1469	0.147	0.1466	0.1464	0.1472	0.1467	0.1473	0.1478	0.1472	0.1475	0.1479	0.1459	0.148	0.1468	0.1472	0.1462	0.1476	0.1474	0.1469	0.1479	0.1473	0.1466	0.1477	0.1472	0.1469	0.1471	0.1477	0.1475	0.1476	0.1471	0.1473	0.1462	0.1477	0.1478	0.1485	0.1475	0.1481
	RBC distribution width	LDpred-funct-inf	0.307	0.1491	0.1485	0.1485	0.1487	0.1486	0.1488	0.1478	0.1473	0.1479	0.1485	0.1487	0.1486	0.1487	0.1482	0.1484	0.1473	0.1489	0.1482	0.1477	0.1488	0.1481	0.1488	0.1482	0.1484	0.1483	0.1485	0.1488	0.1486	0.1485	0.1488	0.1483	0.1485	0.1484	0.1493	0.1484	0.1477	0.1489	0.1481	0.1493	0.1482	0.1486	0.1489	0.1488	0.1488	0.1491	0.1484
	RBC distribution width	P+T	0.307	0.1071	0.1059	0.1056	0.106	0.1058	0.1058	0.106	0.106	0.1061	0.106	0.106	0.1057	0.1061	0.1058	0.1059	0.1059	0.1059	0.106	0.1058	0.106	0.106	0.106	0.106	0.1059	0.1059	0.1058	0.106	0.106	0.106	0.106	0.106	0.1059	0.106	0.106	0.106	0.1061	0.106	0.106	0.1059	0.106	0.106	0.1059	0.106	0.1061	0.1059	0.106
	RBC distribution width	P+T-funct-LASSO	0.307	0.1186	0.1167	0.1169	0.1166	0.1169	0.1171	0.1172	0.1164	0.1169	0.1167	0.1166	0.1168	0.1167	0.1164	0.117	0.1168	0.1163	0.1162	0.1168	0.1168	0.1171	0.1171	0.1168	0.1165	0.1169	0.1168	0.117	0.1167	0.117	0.1168	0.1169	0.1161	0.1169	0.1169	0.1171	0.1168	0.1172	0.1169	0.1163	0.1169	0.1172	0.1164	0.1173	0.1168	0.117	0.117
	RBC distribution width	SbayesR	0.307	0.1402	0.1383	0.1375	0.1381	0.1381	0.1383	0.1375	0.1377	0.1379	0.1377	0.1374	0.1382	0.1374	0.1378	0.1384	0.1378	0.1384	0.1388	0.1364	0.1389	0.1376	0.138	0.1371	0.1384	0.1384	0.1376	0.1387	0.1379	0.1374	0.1385	0.1379	0.1374	0.1381	0.1387	0.1385	0.1386	0.138	0.1381	0.1372	0.1386	0.1384	0.1388	0.1382	0.1388	0.1375	0.1382
	Red blood cell count	AnnoPred	0.319	0.1676	0.1676	0.1671	0.167	0.1666	0.1671	0.1658	0.1669	0.1673	0.167	0.1675	0.1668	0.165	0.1675	0.1674	0.1652	0.1659	0.1666	0.1676	0.1671	0.1667	0.167	0.1672	0.1643	0.1663	0.1667	0.1673	0.1668	0.167	0.1676	0.1673	0.1677	0.1669	0.1666	0.1673	0.1664	0.1664	0.1674	0.1666	0.1679	0.1673	0.1665	0.1674	0.1674	0.1671	0.1681
	Red blood cell count	LDpred	0.319	0.1494	0.1493	0.1494	0.1492	0.1497	0.1472	0.1486	0.1478	0.1486	0.1486	0.1477	0.1495	0.1484	0.1489	0.1478	0.1485	0.1493	0.1486	0.1493	0.1487	0.1474	0.1492	0.1491	0.1471	0.1477	0.1483	0.1494	0.1489	0.1489	0.1487	0.1491	0.146	0.1482	0.1487	0.1491	0.1482	0.1491	0.1495	0.1491	0.1494	0.1486	0.1485	0.149	0.1479	0.1483	0.1491
	Red blood cell count	LDpred-funct	0.319	0.1652	0.1629	0.1635	0.1632	0.1648	0.1651	0.1644	0.1654	0.1628	0.1642	0.1652	0.163	0.1637	0.1641	0.1632	0.1643	0.1651	0.1615	0.1631	0.1629	0.1643	0.1648	0.1636	0.1649	0.1649	0.1647	0.1651	0.1646	0.1632	0.1651	0.165	0.163	0.164	0.1643	0.1653	0.1647	0.1646	0.1646	0.1648	0.1621	0.1641	0.1643	0.1645	0.1645	0.1647	0.1657
	Red blood cell count	LDpred-funct-inf	0.319	0.1568	0.1556	0.1565	0.1537	0.1566	0.1566	0.1565	0.157	0.156	0.1566	0.1568	0.1562	0.1562	0.1569	0.1566	0.1567	0.1569	0.1557	0.1559	0.1555	0.1567	0.1547	0.1549	0.1555	0.1565	0.1559	0.1566	0.1566	0.1567	0.156	0.1474	0.1569	0.1566	0.1566	0.155	0.1567	0.1561	0.1562	0.1557	0.1569	0.1568	0.1523	0.1565	0.1559	0.1558	0.1561
	Red blood cell count	P+T	0.319	0.1244	0.1224	0.1228	0.1225	0.1226	0.1225	0.1226	0.1224	0.1221	0.1228	0.1226	0.122	0.1224	0.1226	0.1224	0.1225	0.1225	0.1227	0.122	0.1225	0.1225	0.1226	0.1225	0.1224	0.1231	0.1227	0.1227	0.1225	0.1226	0.1223	0.1225	0.1224	0.1224	0.1227	0.1222	0.1227	0.1229	0.1229	0.1225	0.1226	0.1226	0.1227	0.1226	0.1224	0.1225	0.1225
	Red blood cell count	P+T-funct-LASSO	0.319	0.1309	0.13	0.1309	0.1305	0.13	0.1309	0.1287	0.1296	0.1308	0.1299	0.1296	0.1309	0.1304	0.1306	0.1309	0.1295	0.1291	0.1312	0.1308	0.1288	0.1295	0.1301	0.1303	0.1304	0.1301	0.1308	0.1281	0.1305	0.1292	0.1307	0.13	0.13	0.1327	0.1306	0.1314	0.1307	0.1304	0.1301	0.1301	0.1302	0.1302	0.1304	0.1296	0.131	0.1314	0.1311
	Red blood cell count	SbayesR	0.319	0.1523	0.1529	0.1534	0.1525	0.1533	0.1538	0.1535	0.1536	0.1533	0.1518	0.1538	0.1538	0.1511	0.1523	0.1526	0.1542	0.1536	0.1533	0.1535	0.1538	0.1512	0.1526	0.1532	0.1538	0.1537	0.1531	0.1539	0.1537	0.1539	0.1534	0.1531	0.1537	0.153	0.1529	0.154	0.1525	0.154	0.1533	0.1528	0.1541	0.1539	0.1541	0.1544	0.1541	0.1528	0.1536
	Waist hip ratio	AnnoPred	0.21	0.0855	0.0848	0.0847	0.0853	0.0854	0.0854	0.0853	0.0854	0.0855	0.084	0.0846	0.0855	0.0847	0.0849	0.0845	0.0855	0.0855	0.0854	0.0853	0.0851	0.085	0.0852	0.0843	0.0853	0.0853	0.0852	0.0854	0.0852	0.0843	0.0853	0.0854	0.0851	0.0848	0.0854	0.0854	0.085	0.0855	0.0852	0.0845	0.085	0.0856	0.0854	0.0851	0.0845	0.0852	0.0848
	Waist hip ratio	LDpred	0.21	0.0782	0.0781	0.0777	0.0778	0.0778	0.0778	0.0783	0.077	0.0777	0.0781	0.0781	0.0771	0.0779	0.0783	0.0778	0.0781	0.0774	0.078	0.078	0.0779	0.0775	0.0781	0.0781	0.0775	0.0775	0.0781	0.078	0.0782	0.0781	0.0782	0.0783	0.0769	0.0773	0.0783	0.0775	0.0777	0.0772	0.0783	0.0782	0.0781	0.0781	0.0778	0.0776	0.078	0.0771	0.078
	Waist hip ratio	LDpred-funct	0.21	0.0806	0.0805	0.08	0.0805	0.0803	0.0805	0.0803	0.0797	0.0802	0.0796	0.0802	0.0802	0.0799	0.0805	0.0809	0.0791	0.0804	0.0807	0.0802	0.0801	0.0803	0.0801	0.0803	0.08	0.0801	0.0804	0.0802	0.0805	0.0803	0.0805	0.0805	0.0792	0.0797	0.0806	0.0799	0.08	0.0796	0.0806	0.0806	0.0804	0.0805	0.0802	0.0803	0.0802	0.0794	0.0803
	Waist hip ratio	LDpred-funct-inf	0.21	0.0786	0.0779	0.078	0.0784	0.0782	0.0785	0.0784	0.0784	0.0786	0.0772	0.0777	0.0786	0.0779	0.0779	0.0776	0.0786	0.0786	0.0784	0.0785	0.0782	0.0782	0.0783	0.0776	0.0783	0.0782	0.0783	0.0785	0.0783	0.0775	0.0785	0.0781	0.0783	0.0779	0.0785	0.0785	0.0781	0.0786	0.0782	0.0776	0.0781	0.0787	0.0785	0.0783	0.0777	0.0783	0.0779
	Waist hip ratio	P+T	0.21	0.0567	0.0562	0.0562	0.0562	0.0563	0.0563	0.0563	0.0563	0.0564	0.0561	0.0561	0.0563	0.0563	0.0561	0.056	0.0562	0.0563	0.0563	0.0563	0.0562	0.0563	0.0562	0.0561	0.0563	0.0562	0.0563	0.0562	0.0563	0.0562	0.0562	0.0563	0.0563	0.0562	0.0562	0.0562	0.0562	0.0562	0.0563	0.0564	0.0563	0.0562	0.0563	0.0563	0.0562	0.0561	0.0562
	Waist hip ratio	P+T-funct-LASSO	0.21	0.0646	0.0642	0.0643	0.0646	0.0647	0.0647	0.0646	0.0647	0.065	0.0639	0.0644	0.065	0.0649	0.0639	0.064	0.0646	0.0648	0.0649	0.0646	0.0645	0.0647	0.0646	0.0635	0.0647	0.0646	0.0647	0.0645	0.0647	0.064	0.0644	0.0646	0.0648	0.0642	0.0644	0.0648	0.0648	0.0642	0.0647	0.0655	0.0647	0.0639	0.0649	0.065	0.0646	0.0643	0.0643
	Waist hip ratio	SbayesR	0.21	0.0782	0.0768	0.0768	0.0775	0.0775	0.0777	0.0776	0.0776	0.0777	0.0761	0.0768	0.0776	0.0769	0.077	0.0767	0.0776	0.0776	0.0775	0.0773	0.0772	0.0771	0.0773	0.0763	0.0775	0.0775	0.0774	0.0775	0.0776	0.0766	0.0774	0.0776	0.0773	0.0773	0.0776	0.0776	0.0771	0.0778	0.0771	0.0791	0.0773	0.0776	0.0775	0.0773	0.0765	0.0774	0.077
	White blood cell count	AnnoPred	0.274	0.1196	0.1187	0.1184	0.1192	0.1193	0.1194	0.1187	0.1186	0.1197	0.1175	0.1184	0.1188	0.1187	0.1186	0.1194	0.1193	0.1196	0.1193	0.1187	0.1184	0.119	0.1188	0.1188	0.1195	0.1186	0.1196	0.1193	0.1193	0.119	0.1184	0.1191	0.1184	0.1197	0.1186	0.1194	0.1189	0.1182	0.1191	0.1188	0.1188	0.1195	0.1187	0.1185	0.1186	0.1188	0.1189
	White blood cell count	LDpred	0.274	0.1083	0.1077	0.1076	0.1083	0.1069	0.1069	0.1084	0.1081	0.1074	0.108	0.108	0.1084	0.1078	0.1077	0.1065	0.1072	0.107	0.1083	0.1076	0.1071	0.1078	0.1081	0.1082	0.1075	0.1077	0.1085	0.1064	0.1073	0.1075	0.1076	0.1074	0.108	0.108	0.1083	0.108	0.1072	0.1071	0.1078	0.1076	0.1074	0.1083	0.1073	0.1083	0.1079	0.1078	0.1076
	White blood cell count	LDpred-funct	0.274	0.1147	0.1146	0.1139	0.1146	0.1146	0.1146	0.1147	0.1133	0.1141	0.1144	0.1134	0.1137	0.1145	0.1136	0.1144	0.1145	0.1142	0.1146	0.1138	0.1136	0.1142	0.1144	0.1147	0.1138	0.1139	0.1148	0.113	0.1137	0.1139	0.1138	0.1138	0.1143	0.1145	0.1146	0.1144	0.1138	0.1135	0.1141	0.114	0.1141	0.1146	0.1138	0.1147	0.1137	0.1143	0.1141
	White blood cell count	LDpred-funct-inf	0.274	0.1153	0.1152	0.1151	0.1145	0.115	0.1144	0.1142	0.1148	0.1151	0.1154	0.1145	0.1146	0.1155	0.1135	0.1143	0.1146	0.1146	0.1145	0.115	0.1151	0.1153	0.115	0.1144	0.1142	0.1148	0.1148	0.1146	0.1152	0.1144	0.1154	0.1141	0.1149	0.1147	0.1141	0.1149	0.1142	0.1154	0.1144	0.1152	0.1146	0.114	0.1147	0.1146	0.1147	0.1151	0.1145
	White blood cell count	P+T	0.274	0.0763	0.0796	0.0796	0.0793	0.0796	0.0797	0.0797	0.0794	0.0794	0.0796	0.0797	0.0796	0.0796	0.0797	0.0794	0.0796	0.0796	0.0796	0.0797	0.0795	0.0797	0.0796	0.0794	0.0796	0.0795	0.0795	0.0797	0.0795	0.0797	0.0796	0.0797	0.0796	0.0795	0.0796	0.0797	0.0798	0.0796	0.0796	0.0797	0.0796	0.0796	0.0796	0.0797	0.0796	0.0796	0.0796
	White blood cell count	P+T-funct-LASSO	0.274	0.0893	0.0921	0.0923	0.0927	0.0927	0.0926	0.0924	0.0924	0.0928	0.0916	0.0922	0.092	0.0928	0.0922	0.0921	0.093	0.0929	0.0927	0.0922	0.0922	0.0928	0.0919	0.0922	0.0926	0.0925	0.0926	0.0913	0.0927	0.0923	0.0919	0.0927	0.0919	0.0921	0.0923	0.0922	0.0928	0.0923	0.0921	0.0926	0.0918	0.0921	0.0928	0.0921	0.0926	0.0921	0.0925
	White blood cell count	SbayesR	0.274	0.107	0.109	0.1084	0.1089	0.1092	0.1093	0.1088	0.1087	0.1098	0.1076	0.1085	0.1087	0.1087	0.1088	0.109	0.1092	0.1095	0.1093	0.1084	0.1081	0.109	0.1088	0.1086	0.1095	0.1086	0.1095	0.1092	0.1092	0.109	0.1085	0.1091	0.1084	0.1095	0.1083	0.1094	0.109	0.1083	0.1089	0.1087	0.1085	0.1094	0.1084	0.1086	0.1084	0.1088	0.1089
	Average across quantitative traits	AnnoPred	0.332286	0.174545	0.1731	0.1729	0.1736	0.1739	0.1739	0.174	0.1738	0.1738	0.1732	0.1739	0.174	0.1736	0.1735	0.175	0.1739	0.1741	0.1738	0.1741	0.1735	0.1735	0.1734	0.1737	0.1741	0.1736	0.1739	0.1743	0.1741	0.1738	0.174	0.1739	0.1736	0.1736	0.1736	0.1741	0.1738	0.1739	0.1737	0.1732	0.1741	0.1744	0.1741	0.174	0.1736	0.1738	0.1741
	Average across quantitative traits	LDpred	0.332286	0.16166	0.1605	0.1609	0.1612	0.1613	0.1607	0.1611	0.161	0.1605	0.1607	0.1609	0.1607	0.1609	0.1611	0.1608	0.1604	0.161	0.1608	0.1607	0.1612	0.1608	0.161	0.1612	0.1605	0.1609	0.1611	0.161	0.1613	0.1612	0.1613	0.1608	0.1608	0.1606	0.1605	0.1607	0.161	0.161	0.1611	0.1611	0.1612	0.1612	0.1611	0.1606	0.1607	0.1611	0.1608
	Average across quantitative traits	LDpred-funct	0.332286	0.177436	0.1765	0.1765	0.1765	0.1764	0.1769	0.1768	0.1766	0.1763	0.1761	0.1762	0.1767	0.1768	0.176	0.1763	0.1769	0.1768	0.1768	0.1764	0.1764	0.1764	0.1768	0.1764	0.1769	0.1766	0.1766	0.1769	0.1765	0.1768	0.1767	0.1765	0.1766	0.1766	0.1766	0.1769	0.1768	0.1767	0.1767	0.1759	0.1766	0.1767	0.1766	0.177	0.1769	0.1767	0.177
	Average across quantitative traits	LDpred-funct-inf	0.332286	0.167814	0.1671	0.1672	0.1669	0.1672	0.167	0.1655	0.1671	0.1668	0.1672	0.1673	0.1672	0.167	0.167	0.1671	0.1669	0.1673	0.1671	0.1671	0.1671	0.1674	0.1674	0.1668	0.1669	0.1667	0.1672	0.1674	0.1672	0.1672	0.1673	0.1664	0.1672	0.1673	0.1671	0.1671	0.167	0.1668	0.1671	0.1672	0.167	0.1674	0.1669	0.1674	0.167	0.1668	0.1666
	Average across quantitative traits	P+T	0.332286	0.137947	0.1372	0.1372	0.1372	0.1373	0.1373	0.1374	0.1373	0.1373	0.1373	0.1373	0.1372	0.1372	0.1373	0.1373	0.1372	0.1373	0.1373	0.1373	0.1373	0.1373	0.1373	0.1373	0.1373	0.1373	0.1373	0.1374	0.1373	0.1373	0.1373	0.1374	0.1373	0.1372	0.1373	0.1374	0.1373	0.1373	0.1374	0.1374	0.1375	0.1374	0.1374	0.1374	0.1374	0.1373	0.1373
	Average across quantitative traits	P+T-funct-LASSO	0.332286	0.148997	0.148	0.1481	0.1479	0.1479	0.1478	0.1475	0.1476	0.1477	0.148	0.1479	0.1478	0.1481	0.1479	0.148	0.148	0.148	0.148	0.148	0.1478	0.1476	0.148	0.1477	0.1484	0.1484	0.1478	0.1468	0.1477	0.1477	0.148	0.1481	0.1475	0.1481	0.1478	0.1482	0.1481	0.1484	0.1479	0.148	0.1481	0.1478	0.1481	0.148	0.1478	0.148	0.1481
	Average across quantitative traits	SbayesR	0.332286	0.169884	0.1682	0.1677	0.1685	0.1688	0.1688	0.1689	0.1687	0.1686	0.1681	0.1683	0.1689	0.1684	0.1684	0.1684	0.1689	0.1689	0.1689	0.1687	0.1684	0.1686	0.1683	0.1684	0.1692	0.1684	0.169	0.1692	0.1688	0.1686	0.1689	0.1688	0.1686	0.1683	0.1683	0.1691	0.1687	0.1688	0.1687	0.1679	0.1689	0.1693	0.169	0.1689	0.1683	0.1685	0.1688
[truncated: 155 more columns]
