# Supplementary material for: Incorporating functional priors improves polygenic prediction accuracy in UK Biobank and 23andMe data sets
Source: Nat Commun. 2021 Oct 18;12:6052. doi: 10.1038/s41467-021-25171-9 (PMC8523709; doi:10.1038/s41467-021-25171-9)
Supplement: Supplementary file 4 — Source Data [file 41467_2021_25171_MOESM4_ESM.zip › data source files/Supplementary data 3.xlsx]

## Sheet: Data_source_binary_traits_and_A
Supplementary data 3. Accuracy of 7 polygenic prediction methods across 7 UK Biobank binary traits. It includes raw data underlying Figure 3. We report results for P+T, LDpred, SBayesR, P+T-funct-LASSO, AnnoPred, LDpred-funct-inf and LDpred-funct. Dashed lines denote estimates of SNP-heritability (H2g). We report average R2 obtained from 200 jackknife blocks, as well as the invidiual points for e…
					R2 for each jacknife block (points shown in plot)
	trait	model	H2g	Average R2	R2_blocks.1	R2_blocks.2	R2_blocks.3	R2_blocks.4	R2_blocks.5	R2_blocks.6	R2_blocks.7	R2_blocks.8	R2_blocks.9	R2_blocks.10	R2_blocks.11	R2_blocks.12	R2_blocks.13	R2_blocks.14	R2_blocks.15	R2_blocks.16	R2_blocks.17	R2_blocks.18	R2_blocks.19	R2_blocks.20	R2_blocks.21	R2_blocks.22	R2_blocks.23	R2_blocks.24	R2_blocks.25	R2_blocks.26	R2_blocks.27	R2_blocks.28	R2_blocks.29	R2_blocks.30	R2_blocks.31	R2_blocks.32	R2_blocks.33	R2_blocks.34	R2_blocks.35	R2_blocks.36	R2_blocks.37	R2_blocks.38	R2_blocks.39	R2_blocks.40	R2_blocks.41	R2_blocks.42	R2_blocks.43	R2_blocks.44	R2_blocks.45
	Balding type I	AnnoPred	0.323	0.1461	0.1425	0.1433	0.1451	0.1453	0.1463	0.1455	0.1459	0.1447	0.1432	0.1454	0.1458	0.1452	0.1455	0.1458	0.146	0.146	0.1446	0.1453	0.144	0.1448	0.1454	0.1444	0.1463	0.1458	0.1455	0.1463	0.1462	0.1466	0.1441	0.1448	0.1457	0.1414	0.142	0.146	0.1457	0.1459	0.146	0.1456	0.1462	0.1461	0.1456	0.1449	0.1418	0.1432	0.1457
	Balding type I	LDpred	0.323	0.1326	0.1293	0.13	0.1317	0.1319	0.133	0.1318	0.1325	0.1312	0.1299	0.1315	0.1326	0.1317	0.132	0.1323	0.1327	0.1324	0.1308	0.132	0.1305	0.1313	0.132	0.131	0.133	0.1322	0.1323	0.1328	0.1327	0.133	0.1309	0.1316	0.1325	0.1286	0.1288	0.1325	0.1325	0.1325	0.1326	0.1321	0.1326	0.1326	0.1324	0.1318	0.1289	0.1301	0.1325
	Balding type I	LDpred-funct	0.323	0.1237	0.1212	0.1221	0.123	0.1233	0.1244	0.123	0.124	0.1227	0.1213	0.1234	0.1235	0.1231	0.1235	0.1235	0.1239	0.1239	0.1227	0.1232	0.1225	0.1228	0.1234	0.1223	0.1242	0.1236	0.1235	0.1242	0.124	0.1243	0.122	0.1228	0.1237	0.1202	0.1209	0.1237	0.124	0.1236	0.1235	0.1236	0.1243	0.1238	0.1239	0.1228	0.1212	0.1212	0.1234
	Balding type I	LDpred-funct-inf	0.323	0.1078	0.1061	0.1062	0.1071	0.1073	0.1084	0.1068	0.1077	0.1068	0.1055	0.1072	0.1076	0.1069	0.1074	0.1078	0.1081	0.1077	0.1064	0.1072	0.1062	0.1066	0.1076	0.1065	0.1082	0.1076	0.1074	0.1081	0.1081	0.1084	0.1068	0.1068	0.1077	0.1053	0.1051	0.1077	0.1078	0.1077	0.1076	0.1072	0.1081	0.1076	0.1077	0.1071	0.1062	0.1058	0.1073
	Balding type I	P+T	0.323	0.1164	0.1162	0.1162	0.1161	0.1162	0.1164	0.1163	0.1164	0.1163	0.1157	0.1165	0.1162	0.1164	0.1163	0.1163	0.1165	0.1165	0.1163	0.1161	0.116	0.1164	0.1163	0.116	0.1164	0.1163	0.1163	0.1164	0.1166	0.1165	0.1161	0.1164	0.1159	0.1161	0.1163	0.1159	0.1165	0.1163	0.1164	0.1164	0.1162	0.1165	0.1164	0.1162	0.116	0.1163	0.116
	Balding type I	P+T-funct-LASSO	0.323	0.1272	0.1261	0.1272	0.1279	0.1292	0.1289	0.1287	0.1287	0.1288	0.1251	0.1285	0.1291	0.129	0.1284	0.1283	0.129	0.1292	0.1277	0.1284	0.1287	0.1281	0.129	0.1262	0.1291	0.1288	0.1286	0.129	0.1292	0.1293	0.1278	0.1289	0.1274	0.1248	0.1289	0.1248	0.129	0.1288	0.129	0.129	0.1284	0.1289	0.129	0.1288	0.1279	0.1282	0.1246
	Balding type I	SbayesR	0.323	0.1272	0.1235	0.124	0.126	0.1268	0.1274	0.1266	0.1272	0.126	0.1259	0.1264	0.1271	0.1268	0.1266	0.1268	0.1272	0.1272	0.1259	0.1269	0.125	0.1266	0.127	0.1255	0.1275	0.1271	0.1267	0.1274	0.1293	0.1276	0.1261	0.126	0.127	0.1231	0.1232	0.1272	0.1272	0.1271	0.1274	0.127	0.1273	0.1273	0.1271	0.1261	0.1233	0.1239	0.1271
	Cardiovascular Diseases	AnnoPred	0.16	0.0451	0.044	0.0449	0.045	0.0447	0.0449	0.0448	0.045	0.0443	0.0446	0.0447	0.0451	0.0451	0.0449	0.0448	0.0452	0.0452	0.0448	0.0449	0.0448	0.0447	0.0449	0.0448	0.0451	0.0448	0.0451	0.0448	0.0448	0.0444	0.045	0.0451	0.0448	0.0452	0.0452	0.0454	0.0452	0.0448	0.045	0.0448	0.0454	0.0452	0.0454	0.0452	0.045	0.0448	0.0449
	Cardiovascular Diseases	LDpred	0.16	0.0424	0.0419	0.0417	0.0414	0.0422	0.0423	0.0421	0.0422	0.0421	0.0423	0.0417	0.042	0.0421	0.0424	0.0424	0.0422	0.042	0.0425	0.0425	0.0421	0.0423	0.0422	0.0419	0.0423	0.0422	0.0423	0.0422	0.0424	0.0422	0.0422	0.0419	0.0423	0.0424	0.0422	0.0424	0.0424	0.0427	0.0426	0.0422	0.0424	0.0421	0.0427	0.0426	0.0428	0.0424	0.0424
	Cardiovascular Diseases	LDpred-funct	0.16	0.0429	0.0416	0.0427	0.0428	0.0427	0.0427	0.0426	0.0429	0.0422	0.0423	0.0426	0.0429	0.0429	0.0428	0.0425	0.0429	0.0429	0.0426	0.0427	0.0427	0.0426	0.0427	0.0427	0.0429	0.0426	0.0429	0.0426	0.0426	0.0422	0.0426	0.0429	0.0425	0.043	0.0429	0.0431	0.043	0.0426	0.0427	0.0427	0.0431	0.043	0.0432	0.0429	0.0429	0.0426	0.0427
	Cardiovascular Diseases	LDpred-funct-inf	0.16	0.0432	0.0431	0.0428	0.042	0.043	0.0431	0.0429	0.0429	0.0429	0.0431	0.0424	0.0426	0.0427	0.0431	0.0431	0.0429	0.0428	0.0431	0.0432	0.0428	0.043	0.0429	0.0428	0.043	0.0429	0.0431	0.0428	0.0431	0.0429	0.0428	0.0425	0.0428	0.043	0.0429	0.0431	0.0432	0.0433	0.0432	0.0429	0.043	0.0429	0.0433	0.0433	0.0434	0.0432	0.0432
	Cardiovascular Diseases	P+T	0.16	0.0275	0.0256	0.0258	0.0257	0.0256	0.0257	0.0257	0.0257	0.0256	0.0257	0.0256	0.0257	0.0257	0.0257	0.0257	0.0256	0.0257	0.0257	0.0257	0.0256	0.0257	0.0257	0.0257	0.0257	0.0257	0.0257	0.0257	0.0257	0.0256	0.0257	0.0257	0.0257	0.0257	0.0257	0.0257	0.0258	0.0257	0.0256	0.0257	0.0257	0.0257	0.0257	0.0257	0.0257	0.0257	0.0256
	Cardiovascular Diseases	P+T-funct-LASSO	0.16	0.0335	0.0317	0.0316	0.0318	0.0318	0.0318	0.0318	0.0317	0.0319	0.0318	0.0317	0.0318	0.0317	0.0317	0.0317	0.0317	0.032	0.0317	0.0318	0.0316	0.0317	0.0314	0.0318	0.0318	0.0314	0.0317	0.0318	0.0311	0.031	0.0317	0.0319	0.031	0.0317	0.0318	0.0333	0.0343	0.0316	0.0319	0.0315	0.0316	0.0317	0.0318	0.0317	0.0317	0.0315	0.0314
	Cardiovascular Diseases	SbayesR	0.16	0.0464	0.0439	0.0446	0.0449	0.0444	0.0446	0.0446	0.0449	0.0441	0.0444	0.0444	0.0449	0.0448	0.0447	0.0444	0.0451	0.0449	0.0446	0.0447	0.0445	0.0446	0.0447	0.0447	0.0449	0.0446	0.0449	0.0446	0.0446	0.0441	0.0449	0.0447	0.0446	0.0449	0.045	0.0452	0.0451	0.0447	0.0448	0.0446	0.0451	0.0449	0.0451	0.0449	0.0447	0.0446	0.0447
	College Education	AnnoPred	0.198	0.0694	0.0685	0.0695	0.0693	0.0694	0.0684	0.0685	0.0687	0.069	0.0695	0.0695	0.069	0.069	0.0686	0.0696	0.0688	0.0694	0.0689	0.0695	0.0695	0.0693	0.0686	0.0693	0.0695	0.0693	0.0693	0.0686	0.069	0.0692	0.0693	0.0686	0.0684	0.0695	0.0692	0.0693	0.0687	0.0697	0.069	0.069	0.0696	0.0693	0.0699	0.0696	0.0686	0.0688	0.0693
	College Education	LDpred	0.198	0.0687	0.068	0.0689	0.0686	0.0688	0.0677	0.0679	0.0679	0.0681	0.0688	0.0687	0.0684	0.0683	0.0678	0.0688	0.0679	0.0687	0.0681	0.0688	0.0689	0.0687	0.068	0.0685	0.069	0.0685	0.0685	0.068	0.0683	0.0687	0.0686	0.068	0.0677	0.0688	0.0685	0.0684	0.0678	0.0689	0.0684	0.0685	0.0689	0.0685	0.0693	0.0689	0.0678	0.0681	0.0685
	College Education	LDpred-funct	0.198	0.0792	0.0787	0.0791	0.0791	0.0791	0.0785	0.0784	0.0788	0.0786	0.0793	0.0791	0.0789	0.0786	0.0784	0.0793	0.0786	0.0792	0.0788	0.0793	0.0794	0.0793	0.0781	0.0789	0.0795	0.079	0.079	0.0787	0.0789	0.0789	0.0788	0.0784	0.0784	0.0791	0.079	0.0792	0.0786	0.0795	0.0782	0.0791	0.0795	0.0788	0.0796	0.0794	0.0787	0.0784	0.079
	College Education	LDpred-funct-inf	0.198	0.077	0.0763	0.0771	0.077	0.0771	0.0761	0.0762	0.0764	0.0765	0.077	0.0771	0.0766	0.0766	0.0761	0.0771	0.0765	0.077	0.0765	0.0771	0.0772	0.0771	0.076	0.0768	0.0772	0.0768	0.0768	0.0767	0.0766	0.0769	0.0765	0.0762	0.0761	0.077	0.0767	0.0768	0.0762	0.0773	0.0761	0.0767	0.0773	0.0767	0.0775	0.0773	0.0762	0.0763	0.0769
	College Education	P+T	0.198	0.0611	0.061	0.0611	0.061	0.0611	0.061	0.0611	0.0611	0.0611	0.061	0.0611	0.0611	0.0611	0.0611	0.061	0.0611	0.0611	0.0611	0.0611	0.0611	0.0611	0.0611	0.061	0.0611	0.061	0.0611	0.061	0.061	0.061	0.0611	0.061	0.061	0.061	0.0611	0.0611	0.0611	0.061	0.0611	0.061	0.061	0.0611	0.0611	0.0611	0.0611	0.0611	0.061
	College Education	P+T-funct-LASSO	0.198	0.0636	0.0638	0.0641	0.0636	0.0639	0.0638	0.0634	0.0635	0.0636	0.0638	0.0641	0.0636	0.0641	0.064	0.0635	0.0636	0.0637	0.0635	0.0642	0.0639	0.0643	0.0638	0.0634	0.0644	0.0638	0.0642	0.0639	0.0638	0.0636	0.0637	0.063	0.0627	0.0638	0.064	0.0643	0.0638	0.0631	0.0642	0.0636	0.0635	0.0643	0.0638	0.0645	0.0643	0.0639	0.0631
	College Education	SbayesR	0.198	0.0711	0.069	0.0694	0.0693	0.0694	0.0682	0.0685	0.0688	0.0689	0.0694	0.0693	0.0691	0.0686	0.0686	0.0693	0.0685	0.0693	0.0689	0.0696	0.0697	0.0696	0.0682	0.0693	0.0698	0.0691	0.0691	0.0687	0.069	0.0691	0.0691	0.0687	0.0683	0.0695	0.0693	0.0692	0.0685	0.0696	0.0689	0.0692	0.0696	0.0691	0.0699	0.0696	0.0684	0.0688	0.0692
	Eczema	AnnoPred	0.118	0.0307	0.0306	0.0302	0.0306	0.0305	0.0304	0.0307	0.0306	0.0308	0.0299	0.03	0.0305	0.0307	0.0304	0.0306	0.0305	0.0307	0.0305	0.0308	0.0307	0.0308	0.0304	0.0308	0.0306	0.0296	0.0306	0.0307	0.0306	0.0307	0.0306	0.0303	0.0306	0.0306	0.0304	0.0308	0.0306	0.0303	0.0306	0.0307	0.0306	0.0306	0.0307	0.0306	0.0308	0.0306	0.0307
	Eczema	LDpred	0.118	0.0273	0.0271	0.0268	0.0273	0.0271	0.0272	0.0274	0.0272	0.0273	0.0263	0.0267	0.0271	0.0274	0.0271	0.0273	0.0272	0.0273	0.0272	0.0275	0.0274	0.0273	0.027	0.0274	0.0272	0.0263	0.0272	0.0273	0.0272	0.0273	0.0272	0.027	0.0271	0.0272	0.027	0.0274	0.0272	0.027	0.0274	0.0273	0.0272	0.0272	0.0272	0.0272	0.0274	0.0272	0.0273
	Eczema	LDpred-funct	0.118	0.0284	0.0283	0.028	0.0282	0.0282	0.028	0.0283	0.0282	0.0285	0.0276	0.0276	0.0282	0.0283	0.0281	0.0282	0.0282	0.0284	0.0281	0.0284	0.0284	0.0285	0.0281	0.0284	0.0283	0.0271	0.0283	0.0282	0.0283	0.0284	0.0283	0.0279	0.0283	0.0283	0.0282	0.0285	0.0284	0.028	0.0282	0.0284	0.0283	0.0282	0.0283	0.0283	0.0284	0.0283	0.0283
	Eczema	LDpred-funct-inf	0.118	0.0279	0.0278	0.0274	0.0278	0.0277	0.0276	0.0279	0.0277	0.028	0.0272	0.0274	0.0277	0.0278	0.0277	0.0278	0.0278	0.0279	0.0277	0.028	0.028	0.028	0.0277	0.028	0.0278	0.0269	0.0278	0.0278	0.0279	0.0279	0.0278	0.0274	0.0278	0.0278	0.0277	0.028	0.0278	0.0276	0.0278	0.0279	0.0278	0.0278	0.0279	0.0278	0.0279	0.0278	0.0279
	Eczema	P+T	0.118	0.0149	0.0161	0.0161	0.0161	0.0161	0.0161	0.0162	0.0162	0.0162	0.0161	0.0157	0.0161	0.0162	0.0161	0.016	0.0162	0.0162	0.0161	0.0162	0.0163	0.0162	0.0162	0.0161	0.0162	0.0162	0.0161	0.0161	0.0162	0.0161	0.0162	0.0161	0.0161	0.0161	0.0161	0.0161	0.0162	0.0161	0.0161	0.0162	0.0161	0.0162	0.0162	0.0162	0.0162	0.0162	0.0161
	Eczema	P+T-funct-LASSO	0.118	0.021	0.0218	0.022	0.0221	0.0218	0.0219	0.0222	0.0223	0.0222	0.0214	0.0213	0.0218	0.0222	0.0221	0.0218	0.0222	0.0221	0.0219	0.0222	0.0223	0.0222	0.0221	0.0219	0.0222	0.0217	0.0219	0.022	0.0221	0.022	0.0222	0.022	0.0219	0.0219	0.022	0.022	0.0222	0.022	0.0219	0.0221	0.0221	0.0221	0.0222	0.022	0.0222	0.0222	0.0221
	Eczema	SbayesR	0.118	0.0254	0.0248	0.0245	0.0251	0.0251	0.0249	0.0251	0.0249	0.025	0.0241	0.0245	0.0249	0.0251	0.0248	0.025	0.0249	0.0251	0.025	0.0252	0.0251	0.0251	0.0248	0.0251	0.025	0.0244	0.025	0.0251	0.0248	0.025	0.025	0.0246	0.0248	0.025	0.0247	0.0252	0.0249	0.0248	0.025	0.0249	0.025	0.025	0.025	0.0252	0.0251	0.0249	0.025
	Hyperthension	AnnoPred	0.179	0.0553	0.0536	0.055	0.0551	0.0551	0.0553	0.0553	0.055	0.0547	0.0548	0.0549	0.0551	0.0552	0.055	0.0548	0.0553	0.0553	0.055	0.0552	0.0544	0.0548	0.0551	0.0551	0.0554	0.055	0.0554	0.0549	0.0548	0.0549	0.0548	0.0553	0.0551	0.0555	0.0553	0.0553	0.0553	0.0551	0.0553	0.055	0.0554	0.0554	0.0555	0.0554	0.0554	0.0551	0.0552
	Hyperthension	LDpred	0.179	0.0537	0.0539	0.0534	0.0534	0.0534	0.0537	0.0536	0.0537	0.0535	0.0532	0.0535	0.0535	0.0535	0.0538	0.0534	0.0531	0.0533	0.0532	0.0534	0.0532	0.0537	0.053	0.0533	0.0539	0.0533	0.053	0.0534	0.0537	0.0527	0.0532	0.0537	0.0535	0.0534	0.0534	0.0538	0.0533	0.0525	0.0532	0.0535	0.0531	0.0537	0.0528	0.0534	0.0536	0.0533	0.0534
	Hyperthension	LDpred-funct	0.179	0.0523	0.0506	0.0521	0.0521	0.0522	0.0522	0.0524	0.0522	0.0518	0.0518	0.052	0.0521	0.0522	0.052	0.0518	0.0522	0.0524	0.052	0.0523	0.0517	0.0519	0.0521	0.0521	0.0523	0.0522	0.0524	0.052	0.0519	0.0521	0.0516	0.0525	0.0521	0.0525	0.0524	0.0523	0.0523	0.052	0.0522	0.0522	0.0524	0.0524	0.0525	0.0524	0.0525	0.0521	0.0522
	Hyperthension	LDpred-funct-inf	0.179	0.0527	0.0511	0.0524	0.0525	0.0525	0.0527	0.0527	0.0524	0.0522	0.0522	0.0523	0.0525	0.0526	0.0523	0.0522	0.0526	0.0527	0.0524	0.0526	0.052	0.0522	0.0524	0.0525	0.0527	0.0525	0.0527	0.0523	0.0522	0.0524	0.052	0.0527	0.0525	0.0528	0.0527	0.0527	0.0527	0.0525	0.0526	0.0525	0.0527	0.0527	0.0529	0.0528	0.0529	0.0525	0.0526
	Hyperthension	P+T	0.179	0.0405	0.0375	0.0376	0.0376	0.0375	0.0376	0.0375	0.0376	0.0376	0.0376	0.0376	0.0376	0.0375	0.0376	0.0376	0.0376	0.0374	0.0376	0.0376	0.0376	0.0375	0.0376	0.0376	0.0376	0.0376	0.0376	0.0375	0.0376	0.0376	0.0376	0.0376	0.0376	0.0376	0.0376	0.0375	0.0376	0.0376	0.0376	0.0376	0.0376	0.0376	0.0376	0.0375	0.0376	0.0376	0.0375
	Hyperthension	P+T-funct-LASSO	0.179	0.0467	0.0413	0.0426	0.0425	0.0423	0.0428	0.0427	0.0423	0.0423	0.0421	0.0425	0.0425	0.0426	0.0426	0.0424	0.0422	0.0426	0.0425	0.0426	0.0421	0.0425	0.0426	0.0424	0.0424	0.0428	0.0425	0.0425	0.0423	0.0425	0.0422	0.0428	0.0424	0.0426	0.0427	0.0427	0.0427	0.0427	0.0425	0.0426	0.0425	0.0426	0.0427	0.0428	0.0427	0.0427	0.0426
	Hyperthension	SbayesR	0.179	0.0575	0.0531	0.0545	0.0546	0.0545	0.0547	0.0546	0.0545	0.054	0.0544	0.0543	0.0545	0.0547	0.0543	0.0542	0.0549	0.0548	0.0545	0.0547	0.0537	0.0543	0.0546	0.0546	0.0548	0.0546	0.0548	0.0544	0.0543	0.0543	0.0544	0.0547	0.0545	0.0549	0.0548	0.0547	0.0548	0.0546	0.0546	0.0546	0.0547	0.0548	0.0549	0.0548	0.0547	0.0546	0.0546
	Morning Person	AnnoPred	0.137	0.0395	0.0387	0.0396	0.039	0.0393	0.0392	0.0391	0.0394	0.0393	0.0389	0.0392	0.0388	0.0394	0.0391	0.0396	0.0395	0.0394	0.0394	0.0395	0.0388	0.0393	0.039	0.0393	0.0393	0.0394	0.0395	0.0393	0.0389	0.0392	0.0394	0.0395	0.0393	0.0396	0.0387	0.0392	0.0396	0.0394	0.0391	0.0394	0.0393	0.0395	0.0393	0.0392	0.0392	0.0395	0.0392
	Morning Person	LDpred	0.137	0.0382	0.0375	0.0381	0.0378	0.0381	0.038	0.0378	0.038	0.038	0.0376	0.0379	0.0374	0.0381	0.0379	0.0383	0.0382	0.0381	0.0381	0.0381	0.0376	0.038	0.0377	0.0379	0.0381	0.038	0.0382	0.038	0.0377	0.0379	0.0381	0.0381	0.0381	0.0383	0.0374	0.0378	0.0381	0.038	0.0378	0.0381	0.0381	0.0382	0.038	0.038	0.0377	0.0381	0.0381
	Morning Person	LDpred-funct	0.137	0.0409	0.0407	0.041	0.0403	0.0405	0.0411	0.0405	0.0408	0.0408	0.0406	0.0408	0.0408	0.0405	0.0407	0.0404	0.0408	0.0406	0.0411	0.041	0.0409	0.0408	0.0409	0.0403	0.0407	0.0403	0.0409	0.0409	0.0408	0.041	0.0407	0.0404	0.0407	0.0409	0.0409	0.0408	0.041	0.0404	0.0406	0.041	0.0409	0.0404	0.0409	0.0408	0.0404	0.0408	0.0407
	Morning Person	LDpred-funct-inf	0.137	0.0413	0.0412	0.0414	0.041	0.0412	0.0412	0.0412	0.0413	0.041	0.0413	0.0414	0.041	0.0412	0.0413	0.0413	0.0413	0.0413	0.0411	0.041	0.0412	0.0411	0.0409	0.0411	0.0411	0.0407	0.0409	0.0408	0.0414	0.041	0.0418	0.0409	0.0406	0.0412	0.0414	0.0409	0.0413	0.0413	0.0415	0.0407	0.0411	0.0413	0.041	0.0411	0.041	0.0412	0.0414
	Morning Person	P+T	0.137	0.0265	0.0273	0.0274	0.0273	0.0273	0.0273	0.0273	0.0273	0.0273	0.0273	0.0273	0.0272	0.0273	0.0273	0.0273	0.0273	0.0273	0.0273	0.0273	0.0273	0.0273	0.0273	0.0272	0.0273	0.0273	0.0273	0.0273	0.0273	0.0273	0.0273	0.0273	0.0274	0.0273	0.0273	0.0272	0.0273	0.0273	0.0273	0.0274	0.0274	0.0273	0.0273	0.0273	0.0273	0.0273	0.0273
	Morning Person	P+T-funct-LASSO	0.137	0.0308	0.0313	0.0315	0.0314	0.0316	0.0314	0.0316	0.0314	0.0315	0.0313	0.0316	0.0311	0.0313	0.0317	0.0316	0.0314	0.0318	0.0316	0.0315	0.0315	0.0313	0.0316	0.031	0.0316	0.0315	0.0316	0.0315	0.0312	0.0314	0.0315	0.0315	0.0316	0.0314	0.0315	0.031	0.0312	0.0315	0.0315	0.0316	0.0315	0.0316	0.0311	0.0314	0.0314	0.0315	0.0316
	Morning Person	SbayesR	0.137	0.0382	0.0381	0.0387	0.0383	0.0387	0.0384	0.0383	0.0386	0.0385	0.0382	0.0384	0.0379	0.0386	0.0383	0.0388	0.0387	0.0385	0.0386	0.0387	0.0381	0.0385	0.0381	0.0385	0.0386	0.0386	0.0386	0.0384	0.0382	0.0384	0.0386	0.0387	0.0386	0.0389	0.0381	0.0382	0.0386	0.0386	0.0381	0.0386	0.0387	0.0387	0.0385	0.0386	0.0382	0.0385	0.0386
	Tanning ability	AnnoPred	0.235	0.1199	0.1196	0.1196	0.1197	0.1199	0.1198	0.1195	0.1198	0.1196	0.1199	0.1199	0.1203	0.1197	0.1196	0.1197	0.1201	0.1198	0.1202	0.1199	0.1197	0.1194	0.1197	0.1198	0.1201	0.1197	0.1196	0.1196	0.1199	0.1195	0.1198	0.1197	0.1198	0.1205	0.12	0.1198	0.1202	0.1198	0.1198	0.1194	0.1205	0.1198	0.1198	0.1198	0.1198	0.1196	0.1192
	Tanning ability	LDpred	0.235	0.1278	0.1275	0.1275	0.1277	0.1279	0.1278	0.1275	0.1278	0.1276	0.1279	0.1279	0.1282	0.1276	0.1275	0.1277	0.1281	0.1277	0.1282	0.128	0.1275	0.1274	0.1277	0.1279	0.1282	0.1276	0.1276	0.1276	0.1277	0.1276	0.1277	0.1275	0.1278	0.1285	0.1279	0.1277	0.1282	0.1277	0.1277	0.1274	0.1286	0.1278	0.1276	0.1277	0.1276	0.1277	0.1272
	Tanning ability	LDpred-funct	0.235	0.1788	0.1786	0.1785	0.1786	0.1788	0.1787	0.1787	0.1787	0.1786	0.1787	0.1787	0.1788	0.1784	0.1785	0.1786	0.1788	0.1787	0.1789	0.1788	0.1786	0.1784	0.1787	0.1787	0.1788	0.1786	0.1787	0.1787	0.1787	0.1786	0.1787	0.1787	0.1787	0.1787	0.1787	0.1787	0.1789	0.1787	0.1787	0.1786	0.1789	0.1786	0.1786	0.1787	0.1787	0.1786	0.1784
	Tanning ability	LDpred-funct-inf	0.235	0.1219	0.1217	0.1216	0.1218	0.1221	0.1219	0.1215	0.1219	0.1217	0.1222	0.1219	0.1224	0.1217	0.1218	0.1217	0.1222	0.1218	0.1223	0.122	0.1217	0.1216	0.1218	0.1219	0.122	0.1218	0.1217	0.1214	0.122	0.1217	0.122	0.1219	0.1219	0.1227	0.1221	0.1219	0.1224	0.1219	0.1218	0.1216	0.1228	0.1215	0.1219	0.1218	0.1219	0.1216	0.1213
	Tanning ability	P+T	0.235	0.1293	0.1359	0.1359	0.136	0.136	0.136	0.136	0.136	0.136	0.136	0.1361	0.136	0.136	0.1358	0.136	0.1361	0.136	0.136	0.136	0.136	0.1359	0.1361	0.1359	0.136	0.1359	0.136	0.136	0.136	0.136	0.1359	0.136	0.136	0.1361	0.136	0.136	0.136	0.1361	0.136	0.136	0.136	0.1361	0.136	0.136	0.136	0.136	0.136
	Tanning ability	P+T-funct-LASSO	0.235	0.1298	0.1367	0.1368	0.1368	0.1368	0.1367	0.1368	0.1369	0.1368	0.1366	0.137	0.1369	0.1369	0.1365	0.1368	0.1369	0.1369	0.1369	0.1369	0.1367	0.1365	0.137	0.1368	0.137	0.1368	0.1369	0.1368	0.1368	0.1369	0.1367	0.1369	0.1369	0.137	0.1369	0.1369	0.1369	0.137	0.1369	0.1369	0.1368	0.137	0.1368	0.1369	0.1369	0.1369	0.1369
	Tanning ability	SbayesR	0.235	0.1688	0.1638	0.1636	0.1637	0.1638	0.1638	0.1637	0.1638	0.1635	0.1635	0.1638	0.1638	0.1636	0.1634	0.1637	0.1638	0.1638	0.1639	0.1639	0.1638	0.1635	0.1638	0.1637	0.164	0.1637	0.1638	0.1637	0.1639	0.1635	0.1638	0.1637	0.1638	0.1641	0.1639	0.1638	0.1639	0.1638	0.1638	0.1637	0.164	0.1639	0.1638	0.1638	0.1638	0.1637	0.1633
	Average across binary traits	AnnoPred	0.192857	0.0722872	0.0711	0.0717	0.072	0.072	0.0721	0.0719	0.0721	0.0718	0.0715	0.0719	0.0721	0.072	0.0719	0.0721	0.0722	0.0723	0.0719	0.0722	0.0717	0.0719	0.0719	0.0719	0.0723	0.072	0.0721	0.072	0.072	0.0721	0.0719	0.0719	0.072	0.0718	0.0715	0.0723	0.0722	0.0722	0.0721	0.072	0.0724	0.0723	0.0723	0.0721	0.0715	0.0717	0.072
	Average across binary traits	LDpred	0.192857	0.0700977	0.0693	0.0695	0.0697	0.0699	0.0699	0.0697	0.0699	0.0697	0.0694	0.0697	0.0699	0.0698	0.0698	0.07	0.0699	0.0699	0.0697	0.0701	0.0696	0.0698	0.0696	0.0697	0.0702	0.0697	0.0699	0.0699	0.07	0.0699	0.0697	0.0697	0.0699	0.0696	0.0693	0.07	0.0699	0.0699	0.07	0.0699	0.0701	0.07	0.07	0.0699	0.0694	0.0696	0.0699
	Average across binary traits	LDpred-funct	0.192857	0.0780286	0.0771	0.0776	0.0777	0.0778	0.0779	0.0777	0.0779	0.0776	0.0774	0.0777	0.0779	0.0777	0.0777	0.0778	0.0779	0.078	0.0777	0.078	0.0777	0.0778	0.0777	0.0776	0.0781	0.0776	0.078	0.0779	0.0779	0.0779	0.0775	0.0777	0.0778	0.0775	0.0776	0.078	0.078	0.0778	0.0777	0.0779	0.0782	0.0779	0.0781	0.0779	0.0776	0.0774	0.0778
	Average across binary traits	LDpred-funct-inf	0.192857	0.0674	0.0668	0.067	0.067	0.0673	0.0673	0.067	0.0672	0.067	0.0669	0.0671	0.0672	0.0671	0.0671	0.0673	0.0673	0.0673	0.0671	0.0673	0.067	0.0671	0.067	0.0671	0.0674	0.067	0.0672	0.0671	0.0673	0.0673	0.0671	0.0669	0.0671	0.0671	0.0669	0.0673	0.0673	0.0674	0.0672	0.0671	0.0675	0.0672	0.0675	0.0673	0.0671	0.0669	0.0672
	Average across binary traits	P+T	0.192857	0.0594448	0.0599	0.06	0.06	0.06	0.06	0.06	0.06	0.06	0.0599	0.06	0.06	0.06	0.06	0.06	0.06	0.06	0.06	0.06	0.06	0.06	0.06	0.0599	0.0601	0.06	0.06	0.06	0.0601	0.06	0.06	0.06	0.0599	0.06	0.06	0.0599	0.0601	0.06	0.06	0.06	0.06	0.0601	0.0601	0.06	0.06	0.06	0.06
	Average across binary traits	P+T-funct-LASSO	0.192857	0.06467	0.0647	0.0651	0.0652	0.0653	0.0653	0.0653	0.0653	0.0653	0.0646	0.0653	0.0652	0.0654	0.0653	0.0652	0.0653	0.0655	0.0651	0.0654	0.0653	0.0652	0.0653	0.0648	0.0655	0.0653	0.0653	0.0654	0.0652	0.0652	0.0651	0.0653	0.0649	0.0648	0.0654	0.065	0.0657	0.0652	0.0654	0.0653	0.0652	0.0655	0.0653	0.0654	0.0653	0.0653	0.0646
	Average across binary traits	SbayesR	0.192857	0.0763598	0.0737	0.0742	0.0746	0.0747	0.0746	0.0745	0.0747	0.0743	0.0743	0.0744	0.0746	0.0746	0.0744	0.0746	0.0747	0.0748	0.0745	0.0748	0.0743	0.0746	0.0745	0.0745	0.0749	0.0746	0.0747	0.0746	0.0749	0.0746	0.0746	0.0744	0.0745	0.0743	0.0741	0.0748	0.0747	0.0747	0.0747	0.0747	0.0749	0.0748	0.0749	0.0747	0.074	0.0741	0.0746
[truncated: 155 more columns]
