# Supplementary material for: Incorporating functional priors improves polygenic prediction accuracy in UK Biobank and 23andMe data sets
Source: Nat Commun. 2021 Oct 18;12:6052. doi: 10.1038/s41467-021-25171-9 (PMC8523709; doi:10.1038/s41467-021-25171-9)
Supplement: Supplementary file 4 — Source Data [file 41467_2021_25171_MOESM4_ESM.zip › data source files/Supplementary data 4.xlsx]

## Sheet: Sheet 1
Supplementary data 4. Accuracy of 6 prediction methods in height meta-analysis of UK Biobank and 23andMe cohorts. Data points from Figure 4.
Data Set	Training N	P+T	LDpred	P+T-funct-LASSO	AnnoPred	LDpred-funct-inf	LDpred-funct
UK Biobank interim release	113660	0.2289	0.2265	0.2609	0.2530	0.2465	0.2506
UK Biobank	408092	0.3448	0.3823	0.3644	0.4063	0.4010	0.4152
23andMe	698430	0.2997	0.2953	0.3141	0.3166	0.3203	0.3442
Meta-analysis of UK Biobank and 23andMe	1107430	0.3710	0.3990	0.3778	0.4189	0.4193	0.4310
Fixed-effect meta-analysis	1107430	0.3687	0.3688	0.3663	0.3982	0.3991	0.4142
