# Supplementary material for: Incorporating functional priors improves polygenic prediction accuracy in UK Biobank and 23andMe data sets
Source: Nat Commun. 2021 Oct 18;12:6052. doi: 10.1038/s41467-021-25171-9 (PMC8523709; doi:10.1038/s41467-021-25171-9)
Supplement: Supplementary file 4 — Source Data [file 41467_2021_25171_MOESM4_ESM.zip › data source files/Supplementary data 5.xlsx]

## Sheet: Sheet1
Supplementary data 5. Accuracy of 6 polygenic prediction methods in simulations using UK Biobank genotypes, for 4 values of the number of causal variants. It includes raw data underlying Supplementary Figure 1. We report results for P+T, LDpred, P+T-funct-LASSO, AnnoPred, LDpred-funct-inf and LDpred-funct in chromosome 1 simulations with 1,000 causal variants (very sparse architecture), 2,000 cau…
		Training samples size (n=10000)		Training samples size (n=20000)		Training samples size (n=50000)
Causal variants	Model	Average R2 (se)	Difference vs. Ldpred	Average R2 (se)	Difference vs. Ldpred	Average R2 (se)	Difference vs. Ldpred
1000	P+T	0.2061 ( 0.0022)	-0.0165 (0.0035)	0.2536 ( 0.0021)	-0.0094 (0.0034)	0.2900 ( 0.0019)	-2e-04 (0.0033)
	LDpred	0.2218 ( 0.0024)	0	0.2616 ( 0.0021)	0	0.2889 ( 0.0018)	0
	P+T-funct-LASSO	0.2292 ( 0.0024)	0.0067 (0.0037)	0.2723 ( 0.0024)	0.0088 (0.0037)	0.3044 ( 0.002)	0.0141 (0.0035)
	AnnoPred	0.2300 ( 0.0025 )	0.0084 (0.0019)	0.2691 ( 0.0027 )	0.0083 (0.0018)	0.2930 ( 0.0019 )	0.0066 (0.0011)
	LDpred-funct-inf	0.1896 ( 0.0018)	-0.0321 (0.0017)	0.2419 ( 0.0019)	-0.0198 (0.0012)	0.3015 ( 0.0019)	0.0125 (6e-04)
	LDpred-funct	0.2131 ( 0.002)	-0.0087 (0.0017)	0.2644 ( 0.0021)	0.0028 (0.0013)	0.3157 ( 0.002)	0.0267 (8e-04)
2000	P+T	0.1658 ( 0.0022)	-0.0352 (0.0036)	0.2215 ( 0.0026)	-0.0294 (0.0035)	0.2683 ( 0.0029)	-0.0254 (0.0036)
	LDpred	0.2004 ( 0.0028)	0	0.2498 ( 0.0023)	0	0.2921 ( 0.0015)	0
	P+T-funct-LASSO	0.1869 ( 0.0026)	-0.0146 (0.0039)	0.2383 ( 0.0028)	-0.0129 (0.0036)	0.2817 ( 0.0031)	-0.0121 (0.0037)
	AnnoPred	0.2078 ( 0.0018 )	0.0074 (0.0025)	0.2549 ( 0.0028 )	0.0091 (0.0019)	0.2964 ( 0.0016 )	0.0045 (5e-04)
	LDpred-funct-inf	0.1900 ( 0.0015)	-0.0104 (0.0025)	0.2458 ( 0.0015)	-0.004 (0.0019)	0.3057 ( 0.0016)	0.0137 (5e-04)
	LDpred-funct	0.2023 ( 0.0016)	0.0019 (0.0026)	0.2576 ( 0.0016)	0.0078 (0.0019)	0.3134 ( 0.0017)	0.0213 (7e-04)
5000	P+T	0.1352 ( 0.0016)	-0.048 (0.0024)	0.1909 ( 0.002)	-0.0488 (0.0026)	0.2472 ( 0.0024)	-0.0466 (0.0031)
	LDpred	0.1826 ( 0.0017)	0	0.2388 ( 0.0013)	0	0.2924 ( 0.0013)	0
	P+T-funct-LASSO	0.1550 ( 0.0018)	-0.0283 (0.0026)	0.2098 ( 0.0021)	-0.03 (0.0028)	0.2610 ( 0.0026)	-0.0329 (0.0033)
	AnnoPred	0.1931 ( 0.0013 )	0.0103 (0.0012)	0.2429 ( 0.0021 )	0.0085 (8e-04)	0.2970 ( 0.0014 )	0.0046 (5e-04)
	LDpred-funct-inf	0.1872 ( 0.0012)	0.0044 (0.0013)	0.2430 ( 0.0013)	0.0041 (7e-04)	0.3063 ( 0.0014)	0.0139 (4e-04)
	LDpred-funct	0.1895 ( 0.0012)	0.0067 (0.0013)	0.2458 ( 0.0013)	0.007 (7e-04)	0.3081 ( 0.0014)	0.0157 (5e-04)
10000	P+T	0.1273 ( 0.0015)	-0.0493 (0.0022)	0.1806 ( 0.002)	-0.0532 (0.0024)	0.2379 ( 0.0024)	-0.0551 (0.0031)
	LDpred	0.1764 ( 0.0016)	0	0.2330 ( 0.0012)	0	0.2916 ( 0.0012)	0
	P+T-funct-LASSO	0.1419 ( 0.0017)	-0.0348 (0.0024)	0.1954 ( 0.0022)	-0.0386 (0.0026)	0.2477 ( 0.0026)	-0.0454 (0.0033)
	AnnoPred	0.1880 ( 0.0013 )	0.0118 (0.0013)	0.2384 ( 0.0021 )	0.0094 (5e-04)	0.2967 ( 0.0013 )	0.0051 (4e-04)
	LDpred-funct-inf	0.1873 ( 0.0012)	0.0111 (0.0012)	0.2419 ( 0.0012)	0.009 (4e-04)	0.3059 ( 0.0013)	0.0143 (5e-04)
	LDpred-funct	0.1870 ( 0.0013)	0.0107 (0.0013)	0.2418 ( 0.0012)	0.0089 (5e-04)	0.3053 ( 0.0012)	0.0136 (5e-04)
