# Supplementary material for: Incorporating functional priors improves polygenic prediction accuracy in UK Biobank and 23andMe data sets
Source: Nat Commun. 2021 Oct 18;12:6052. doi: 10.1038/s41467-021-25171-9 (PMC8523709; doi:10.1038/s41467-021-25171-9)
Supplement: Supplementary file 4 — Source Data [file 41467_2021_25171_MOESM4_ESM.zip › data source files/Supplementary data 6.xlsx]

## Sheet: data_source_rel_differences_h2_
Supplementary data 6. Relative improvement of LDpred-funct vs. LDpred as a function of h^2_g. It includes raw data underlying Supplementary Figure 2. We plot relative improvement vs. h^2_g (measured on the observed scale for binary traits) for 19 UK Biobank traits; we excluded two sex-specific traits, age at menarche and balding type I.
Trait	h2	Relative difference between Ldpred-funct and Ldpred
Height	0.575	0.0814
Hair color	0.446	0.2995
Platelet count	0.401	0.0335
Bone mineral density	0.398	0.0627
Red blood cell count	0.319	0.1061
FEV1 FVC ratio	0.309	0.0636
Body mass index	0.307	0.0472
RBC distribution width	0.286	0.1494
Eosinophil count	0.274	0.1203
Forced vital capacity	0.274	0.0595
White blood cell count	0.273	0.1125
Systolic Blood pressure	0.267	0.0657
Tanning ability	0.235	0.399
Waist hip ratio	0.21	0.0304
College Education	0.198	0.1528
Hyperthension	0.179	-0.0254
Cardiovascular Diseases	0.16	0.0106
Morning Person	0.137	0.0714
Eczema	0.118	0.0393
